# Supplementary material for: Diethyl 2,6-dimethyl-4-p-tolyl-1,4-dihydro­pyridine-3,5-dicarboxyl­ate
Source: Acta Crystallogr Sect E Struct Rep Online. 2009 Sep 5;65(Pt 10):o2342–3. doi: 10.1107/S1600536809035077 (PMC2970188; doi:10.1107/S1600536809035077)
Supplement: Supplementary file 1 [file e-65-o2342-sup1.cif]

##############################################################################
###                                                                        ###
###        Electronic paper (Acta Crystallographica Section E)             ###
###                                                                        ###
##############################################################################
#                                                                            #
# This CIF contains the data in a paper accepted for publication in Acta     #
# Crystallographica Section E. It conforms to the requirements of Notes      #
# for Authors for Section E, and has been peer reviewed under the auspices   #
# of the IUCr Commission on Journals.                                        #
#                                                                            #
# Full details of the Crystallographic Information File format               #
# are given in the paper "The Crystallographic Information File (CIF):       #
# a New Standard Archive File for Crystallography" by S. R. Hall, F. H.      #
# Allen and I. D. Brown [Acta Cryst. (1991), A47, 655-685].                  #
#                                                                            #
# The current version of the core CIF dictionary is obtainable from          #
# ftp://ftp.iucr.org/pub/cif_core.dic. The current version number is 2.4.    #
#                                                                            #
# Software is freely available for graphical display of the structure(s) in  #
# this CIF.  For information consult the CIF home page http://www.iucr.org/  #
# cif/home.html                                                              #
#                                                                            #
# This file may be used for bona fide research purposes within the           #
# scientific community so long as proper attribution is given to the journal # 
# article from which it was obtained.                                        #
#                                                                            #
##############################################################################
                                             
data_global
_audit_creation_method     'form.cif (version 2.0)'
_journal_data_validation_number     ?
_journal_date_recd_electronic     2009-08-29
_journal_date_accepted     2009-08-31
_journal_name_full     'Acta Crystallographica, Section E'
_journal_year     2009
_journal_volume     65
_journal_issue     10
_journal_page_first     o2342
_journal_page_last     o2343
_journal_paper_category     QO
_journal_coeditor_code     TK2533
_publ_contact_author_name     'Prof. Fun, Hoong-Kun'
_publ_contact_author_address
;
      X-ray Crystallography Unit
      School of Physics
      Universiti Sains Malaysia
      11800 USM, Penang
      MALAYSIA
;
_publ_contact_author_email     hkfun@usm.my
_publ_contact_author_fax     '604 6579150'
_publ_contact_author_phone     '604 6533652'
_publ_section_title
;
Diethyl 2,6-dimethyl-4-<i>p</i>-tolyl-1,4-dihydropyridine-3,5-dicarboxylate
;
loop_
    _publ_author_name
    _publ_author_footnote
    _publ_author_address
    'Hoong-Kun Fun'
;
      Thomson Reuters ResearcherID: A-3561-2009.
;
;
      X-ray Crystallography Unit,
      School of Physics,
      Universiti Sains Malaysia,
      11800 USM, Penang,
      Malaysia
;
    'Wei-Ching Liew' ?
;
      X-ray Crystallography Unit,
      School of Physics,
      Universiti Sains Malaysia,
      11800 USM, Penang,
      Malaysia
;
    'B. Palakshi Reddy' ?
;
     Organic Chemistry Division,
     School of Science and Humanities,
     VIT University,
     Vellore 632 014, India
;
    'S. Sarveswari' ?
;
     Organic Chemistry Division,
     School of Science and Humanities,
     VIT University,
     Vellore 632 014, India
;
    'V. Vijayakumar' ?
;
     Organic Chemistry Division,
     School of Science and Humanities,
     VIT University,
     Vellore 632 014, India
;
data_I
_audit_creation_method     SHELXL-97
_chemical_name_systematic
;
Diethyl 2,6-dimethyl-4-<i>p</i>-tolyl-1,4-dihydropyridine-3,5-dicarboxylate
;
_chemical_name_common     ?
_chemical_formula_moiety     'C20 H25 N O4'
_chemical_formula_sum     'C20 H25 N O4'
_chemical_formula_iupac     'C20 H25 N O4'
_chemical_formula_weight     343.41
_chemical_melting_point     ?
_symmetry_cell_setting     Monoclinic
_symmetry_space_group_name_H-M     'P 21/c'
_symmetry_space_group_name_Hall     '-P 2ybc'
loop_
    _symmetry_equiv_pos_as_xyz
    'x, y, z'
    '-x, y+1/2, -z+1/2'
    '-x, -y, -z'
    'x, -y-1/2, z-1/2'
_cell_length_a     10.01750(10)
_cell_length_b     7.42870(10)
_cell_length_c     25.0974(3)
_cell_angle_alpha     90
_cell_angle_beta     105.5280(10)
_cell_angle_gamma     90
_cell_volume     1799.50(4)
_cell_formula_units_Z     4
_cell_measurement_reflns_used     3769
_cell_measurement_theta_min     2.9
_cell_measurement_theta_max     27.7
_cell_measurement_temperature     100.00(10)
_exptl_crystal_description     'plate'
_exptl_crystal_colour     'colourless'
_exptl_crystal_size_max     0.31
_exptl_crystal_size_mid     0.15
_exptl_crystal_size_min     0.05
_exptl_crystal_density_diffrn     1.268
_exptl_crystal_density_meas     ?
_exptl_crystal_density_method     'not measured'
_exptl_crystal_F_000     736
_exptl_absorpt_coefficient_mu     0.088
_exptl_absorpt_correction_type     multi-scan
_exptl_absorpt_process_details     '(<i>SADABS</i>; Bruker, 2005)'
_exptl_absorpt_correction_T_min     0.973
_exptl_absorpt_correction_T_max     0.996
_exptl_special_details
;
The crystal was placed in the cold stream of an Oxford Cyrosystems Cobra
open-flow nitrogen cryostat (Cosier & Glazer, 1986) operating at 100.0(1) K.
;
_diffrn_ambient_temperature     100.00(10)
_diffrn_radiation_type     MoK\a
_diffrn_radiation_wavelength     0.71073
_diffrn_radiation_source     'fine-focus sealed tube'
_diffrn_radiation_monochromator     graphite
_diffrn_measurement_device_type
;
Bruker SMART APEXII CCD area-detector
;
_diffrn_measurement_method     '\f and \w'
_diffrn_detector_area_resol_mean     ?
_diffrn_reflns_number     20077
_diffrn_reflns_av_R_equivalents     0.046
_diffrn_reflns_av_sigmaI/netI     0.058
_diffrn_reflns_theta_min     2.1
_diffrn_reflns_theta_max     30.1
_diffrn_reflns_theta_full     30.1
_diffrn_measured_fraction_theta_max     0.998
_diffrn_measured_fraction_theta_full     0.998
_diffrn_reflns_limit_h_min     -14
_diffrn_reflns_limit_h_max     14
_diffrn_reflns_limit_k_min     -10
_diffrn_reflns_limit_k_max     10
_diffrn_reflns_limit_l_min     -35
_diffrn_reflns_limit_l_max     30
_diffrn_standards_number     0
_diffrn_standards_interval_count     .
_diffrn_standards_interval_time     .
_diffrn_standards_decay_%     ?
_refine_special_details
;
Refinement of <i>F</i>^2^ against ALL reflections. The weighted <i>R</i>-factor
<i>wR</i> and goodness of fit <i>S</i> are based on <i>F</i>^2^, conventional
<i>R</i>-factors <i>R</i> are based on <i>F</i>, with <i>F</i> set to zero for
negative <i>F</i>^2^. The threshold expression of <i>F</i>^2^ >
\s(<i>F</i>^2^) is used only for calculating <i>R</i>-factors(gt) <i>etc</i>.
and is not relevant to the choice of reflections for refinement.
<i>R</i>-factors based on <i>F</i>^2^ are statistically about twice as large
as those based on <i>F</i>, and <i>R</i>- factors based on ALL data will be
even larger.
;
_reflns_number_total     5309
_reflns_number_gt     3542
_reflns_threshold_expression     I>2\s(I)
_refine_ls_structure_factor_coef     Fsqd
_refine_ls_matrix_type     full
_refine_ls_R_factor_all     0.097
_refine_ls_R_factor_gt     0.057
_refine_ls_wR_factor_gt     0.129
_refine_ls_wR_factor_ref     0.147
_refine_ls_goodness_of_fit_ref     1.02
_refine_ls_restrained_S_all     1.02
_refine_ls_number_reflns     5309
_refine_ls_number_parameters     231
_refine_ls_number_restraints     0
_refine_ls_hydrogen_treatment     constr
_refine_ls_weighting_scheme     calc
_refine_ls_weighting_details
         'calc w=1/[\s^2^(Fo^2^)+(0.0648P)^2^+0.5567P] where P=(Fo^2^+2Fc^2^)/3'
_atom_sites_solution_hydrogens     geom
_atom_sites_solution_primary     direct
_atom_sites_solution_secondary     difmap
_refine_ls_shift/su_max     0.001
_refine_ls_shift/su_mean     0.000
_refine_diff_density_max     0.33
_refine_diff_density_min     -0.26
_refine_ls_extinction_method     none
_refine_ls_extinction_coef     ?
loop_
    _atom_type_symbol
    _atom_type_description
    _atom_type_scat_dispersion_real
    _atom_type_scat_dispersion_imag
    _atom_type_scat_source
    'C' 'C' 0.0033 0.0016
                         'International Tables Vol C Tables 4.2.6.8 and 6.1.1.4'
    'H' 'H' 0.0000 0.0000
                         'International Tables Vol C Tables 4.2.6.8 and 6.1.1.4'
    'N' 'N' 0.0061 0.0033
                         'International Tables Vol C Tables 4.2.6.8 and 6.1.1.4'
    'O' 'O' 0.0106 0.0060
                         'International Tables Vol C Tables 4.2.6.8 and 6.1.1.4'
_computing_data_collection     'APEX2 (Bruker, 2005)'
_computing_cell_refinement     'SAINT (Bruker, 2005)'
_computing_data_reduction     'SAINT (Bruker, 2005)'
_computing_structure_solution     'SHELXTL (Sheldrick, 2008)'
_computing_structure_refinement     'SHELXTL (Sheldrick, 2008)'
_computing_molecular_graphics     'SHELXTL (Sheldrick, 2008)'
_computing_publication_material
;
SHELXTL (Sheldrick, 2008) and PLATON (Spek, 2009)
;
loop_
    _atom_site_type_symbol
    _atom_site_label
    _atom_site_fract_x
    _atom_site_fract_y
    _atom_site_fract_z
    _atom_site_U_iso_or_equiv
    _atom_site_adp_type
    _atom_site_calc_flag
    _atom_site_refinement_flags
    _atom_site_occupancy
    _atom_site_disorder_assembly
    _atom_site_disorder_group
    O O1 0.22376(12) 0.93012(15) 0.99648(5) 0.0209(3) Uani d . 1 . .
    O O2 0.11576(12) 0.74263(15) 1.04170(5) 0.0193(3) Uani d . 1 . .
    O O3 0.51279(12) 0.43230(17) 0.85637(5) 0.0263(3) Uani d . 1 . .
    O O4 0.43953(12) 0.71714(16) 0.86114(5) 0.0226(3) Uani d . 1 . .
    N N1 0.28643(14) 0.30918(19) 0.97456(6) 0.0185(3) Uani d . 1 . .
    H H1 0.2800 0.2043 0.9858 0.022 Uiso d R 1 . .
    C C1 0.12624(18) 0.8380(2) 0.84689(7) 0.0239(4) Uani d . 1 . .
    H H1A 0.1920 0.9293 0.8559 0.029 Uiso calc R 1 . .
    C C2 0.01109(18) 0.8600(3) 0.80172(7) 0.0257(4) Uani d . 1 . .
    H H2A 0.0013 0.9654 0.7810 0.031 Uiso calc R 1 . .
    C C3 -0.08953(17) 0.7263(3) 0.78718(7) 0.0229(4) Uani d . 1 . .
    C C4 -0.07301(18) 0.5727(2) 0.81972(7) 0.0245(4) Uani d . 1 . .
    H H4A -0.1401 0.4829 0.8115 0.029 Uiso calc R 1 . .
    C C5 0.04298(17) 0.5511(2) 0.86473(7) 0.0216(4) Uani d . 1 . .
    H H5A 0.0523 0.4465 0.8858 0.026 Uiso calc R 1 . .
    C C6 0.14465(16) 0.6828(2) 0.87865(6) 0.0161(3) Uani d . 1 . .
    C C7 0.27351(16) 0.6541(2) 0.92694(6) 0.0155(3) Uani d . 1 . .
    H H7A 0.3279 0.7655 0.9321 0.019 Uiso calc R 1 . .
    C C8 0.23295(15) 0.6169(2) 0.98026(6) 0.0147(3) Uani d . 1 . .
    C C9 0.23531(15) 0.4472(2) 1.00053(6) 0.0162(3) Uani d . 1 . .
    C C10 0.36055(16) 0.3373(2) 0.93593(7) 0.0172(3) Uani d . 1 . .
    C C11 0.36349(15) 0.5037(2) 0.91449(7) 0.0164(3) Uani d . 1 . .
    C C12 -0.21263(19) 0.7489(3) 0.73743(8) 0.0305(4) Uani d . 1 . .
    H H12A -0.2578 0.6349 0.7279 0.046 Uiso calc R 1 . .
    H H12B -0.1818 0.7931 0.7068 0.046 Uiso calc R 1 . .
    H H12C -0.2765 0.8332 0.7460 0.046 Uiso calc R 1 . .
    C C13 0.19301(15) 0.7769(2) 1.00645(6) 0.0159(3) Uani d . 1 . .
    C C14 0.08916(17) 0.8938(2) 1.07421(7) 0.0209(4) Uani d . 1 . .
    H H14A 0.0075 0.8693 1.0868 0.025 Uiso calc R 1 . .
    H H14B 0.0716 1.0012 1.0514 0.025 Uiso calc R 1 . .
    C C15 0.2111(2) 0.9245(3) 1.12300(8) 0.0320(5) Uani d . 1 . .
    H H15A 0.1911 1.0216 1.1449 0.048 Uiso calc R 1 . .
    H H15B 0.2907 0.9545 1.1104 0.048 Uiso calc R 1 . .
    H H15C 0.2296 0.8170 1.1450 0.048 Uiso calc R 1 . .
    C C16 0.44652(16) 0.5398(2) 0.87521(7) 0.0190(3) Uani d . 1 . .
    C C17 0.50195(18) 0.7686(3) 0.81750(7) 0.0264(4) Uani d . 1 . .
    H H17A 0.5882 0.7034 0.8220 0.032 Uiso calc R 1 . .
    H H17B 0.5231 0.8962 0.8204 0.032 Uiso calc R 1 . .
    C C18 0.4070(2) 0.7290(3) 0.76142(8) 0.0313(4) Uani d . 1 . .
    H H18A 0.4428 0.7840 0.7335 0.047 Uiso calc R 1 . .
    H H18B 0.3165 0.7766 0.7592 0.047 Uiso calc R 1 . .
    H H18C 0.4008 0.6012 0.7557 0.047 Uiso calc R 1 . .
    C C19 0.19215(18) 0.3867(2) 1.05056(7) 0.0200(3) Uani d . 1 . .
    H H19A 0.2343 0.4630 1.0814 0.030 Uiso calc R 1 . .
    H H19B 0.2214 0.2646 1.0592 0.030 Uiso calc R 1 . .
    H H19C 0.0932 0.3939 1.0431 0.030 Uiso calc R 1 . .
    C C20 0.43324(17) 0.1719(2) 0.92385(7) 0.0226(4) Uani d . 1 . .
    H H20A 0.4138 0.1559 0.8846 0.034 Uiso calc R 1 . .
    H H20B 0.4011 0.0688 0.9399 0.034 Uiso calc R 1 . .
    H H20C 0.5313 0.1852 0.9394 0.034 Uiso calc R 1 . .
loop_
    _atom_site_aniso_label
    _atom_site_aniso_U_11
    _atom_site_aniso_U_22
    _atom_site_aniso_U_33
    _atom_site_aniso_U_12
    _atom_site_aniso_U_13
    _atom_site_aniso_U_23
    O1 0.0275(6) 0.0144(6) 0.0225(6) 0.0008(5) 0.0094(5) 0.0009(5)
    O2 0.0255(6) 0.0153(6) 0.0205(6) -0.0024(5) 0.0120(5) -0.0047(5)
    O3 0.0255(6) 0.0317(8) 0.0250(7) 0.0015(5) 0.0126(5) -0.0034(6)
    O4 0.0257(6) 0.0240(7) 0.0217(6) -0.0031(5) 0.0124(5) 0.0043(5)
    N1 0.0245(7) 0.0110(7) 0.0214(7) -0.0001(5) 0.0086(6) 0.0007(6)
    C1 0.0240(8) 0.0217(9) 0.0259(9) -0.0020(7) 0.0066(7) 0.0049(8)
    C2 0.0272(9) 0.0271(10) 0.0233(9) 0.0056(7) 0.0076(7) 0.0110(8)
    C3 0.0217(8) 0.0322(10) 0.0157(8) 0.0069(7) 0.0063(6) -0.0008(7)
    C4 0.0245(8) 0.0242(10) 0.0229(9) -0.0027(7) 0.0031(7) -0.0037(8)
    C5 0.0267(8) 0.0185(9) 0.0184(8) -0.0019(7) 0.0038(7) 0.0026(7)
    C6 0.0184(7) 0.0171(8) 0.0146(7) 0.0022(6) 0.0076(6) -0.0006(6)
    C7 0.0180(7) 0.0132(8) 0.0159(7) -0.0017(6) 0.0057(6) 0.0001(6)
    C8 0.0164(7) 0.0147(8) 0.0127(7) -0.0010(6) 0.0034(6) -0.0010(6)
    C9 0.0167(7) 0.0165(8) 0.0147(7) -0.0021(6) 0.0033(6) -0.0011(6)
    C10 0.0170(7) 0.0171(8) 0.0172(8) -0.0016(6) 0.0042(6) -0.0040(7)
    C11 0.0164(7) 0.0168(8) 0.0163(8) -0.0005(6) 0.0047(6) -0.0031(6)
    C12 0.0288(9) 0.0388(12) 0.0212(9) 0.0094(8) 0.0023(7) 0.0010(8)
    C13 0.0148(7) 0.0181(8) 0.0134(7) -0.0008(6) 0.0015(6) 0.0011(6)
    C14 0.0245(8) 0.0176(9) 0.0239(9) 0.0005(7) 0.0122(7) -0.0041(7)
    C15 0.0378(11) 0.0348(12) 0.0213(9) 0.0069(9) 0.0042(8) -0.0089(8)
    C16 0.0156(7) 0.0243(9) 0.0158(8) -0.0028(6) 0.0022(6) -0.0029(7)
    C17 0.0266(9) 0.0334(11) 0.0219(9) -0.0067(8) 0.0114(7) 0.0030(8)
    C18 0.0316(10) 0.0387(12) 0.0233(10) -0.0062(8) 0.0071(8) 0.0032(8)
    C19 0.0271(8) 0.0146(8) 0.0195(8) -0.0006(7) 0.0086(7) 0.0015(7)
    C20 0.0218(8) 0.0193(9) 0.0275(9) 0.0026(7) 0.0079(7) -0.0015(7)
_geom_special_details
;
All e.s.d.'s (except the e.s.d. in the dihedral angle between two l.s. planes)
are estimated using the full covariance matrix. The cell e.s.d.'s are taken
into account individually in the estimation of e.s.d.'s in distances, angles
and torsion angles; correlations between e.s.d.'s in cell parameters are only
used when they are defined by crystal symmetry. An approximate (isotropic)
treatment of cell e.s.d.'s is used for estimating e.s.d.'s involving l.s.
planes.
;
loop_
    _geom_bond_atom_site_label_1
    _geom_bond_atom_site_label_2
    _geom_bond_site_symmetry_2
    _geom_bond_distance
    _geom_bond_publ_flag
    O1 C13 . 1.223(2) ?
    O2 C13 . 1.3463(19) ?
    O2 C14 . 1.454(2) ?
    O3 C16 . 1.213(2) ?
    O4 C16 . 1.361(2) ?
    O4 C17 . 1.450(2) ?
    N1 C9 . 1.385(2) ?
    N1 C10 . 1.386(2) ?
    N1 H1 . 0.8370 ?
    C1 C6 . 1.386(2) ?
    C1 C2 . 1.394(2) ?
    C1 H1A . 0.9300 ?
    C2 C3 . 1.392(3) ?
    C2 H2A . 0.9300 ?
    C3 C4 . 1.387(3) ?
    C3 C12 . 1.511(2) ?
    C4 C5 . 1.396(2) ?
    C4 H4A . 0.9300 ?
    C5 C6 . 1.387(2) ?
    C5 H5A . 0.9300 ?
    C6 C7 . 1.531(2) ?
    C7 C11 . 1.520(2) ?
    C7 C8 . 1.524(2) ?
    C7 H7A . 0.9800 ?
    C8 C9 . 1.357(2) ?
    C8 C13 . 1.465(2) ?
    C9 C19 . 1.502(2) ?
    C10 C11 . 1.351(2) ?
    C10 C20 . 1.500(2) ?
    C11 C16 . 1.475(2) ?
    C12 H12A . 0.9600 ?
    C12 H12B . 0.9600 ?
    C12 H12C . 0.9600 ?
    C14 C15 . 1.498(2) ?
    C14 H14A . 0.9700 ?
    C14 H14B . 0.9700 ?
    C15 H15A . 0.9600 ?
    C15 H15B . 0.9600 ?
    C15 H15C . 0.9600 ?
    C17 C18 . 1.502(2) ?
    C17 H17A . 0.9700 ?
    C17 H17B . 0.9700 ?
    C18 H18A . 0.9600 ?
    C18 H18B . 0.9600 ?
    C18 H18C . 0.9600 ?
    C19 H19A . 0.9600 ?
    C19 H19B . 0.9600 ?
    C19 H19C . 0.9600 ?
    C20 H20A . 0.9600 ?
    C20 H20B . 0.9600 ?
    C20 H20C . 0.9600 ?
loop_
    _geom_angle_atom_site_label_1
    _geom_angle_atom_site_label_2
    _geom_angle_atom_site_label_3
    _geom_angle_site_symmetry_1
    _geom_angle_site_symmetry_3
    _geom_angle
    _geom_angle_publ_flag
    C13 O2 C14 . . 116.54(13) ?
    C16 O4 C17 . . 116.64(14) ?
    C9 N1 C10 . . 123.54(14) ?
    C9 N1 H1 . . 117.3 ?
    C10 N1 H1 . . 118.7 ?
    C6 C1 C2 . . 121.28(17) ?
    C6 C1 H1A . . 119.4 ?
    C2 C1 H1A . . 119.4 ?
    C3 C2 C1 . . 120.86(16) ?
    C3 C2 H2A . . 119.6 ?
    C1 C2 H2A . . 119.6 ?
    C4 C3 C2 . . 117.94(16) ?
    C4 C3 C12 . . 121.34(17) ?
    C2 C3 C12 . . 120.72(17) ?
    C3 C4 C5 . . 120.87(16) ?
    C3 C4 H4A . . 119.6 ?
    C5 C4 H4A . . 119.6 ?
    C6 C5 C4 . . 121.24(16) ?
    C6 C5 H5A . . 119.4 ?
    C4 C5 H5A . . 119.4 ?
    C1 C6 C5 . . 117.77(15) ?
    C1 C6 C7 . . 121.68(15) ?
    C5 C6 C7 . . 120.54(14) ?
    C11 C7 C8 . . 111.04(13) ?
    C11 C7 C6 . . 111.12(13) ?
    C8 C7 C6 . . 110.72(12) ?
    C11 C7 H7A . . 107.9 ?
    C8 C7 H7A . . 107.9 ?
    C6 C7 H7A . . 107.9 ?
    C9 C8 C13 . . 124.37(14) ?
    C9 C8 C7 . . 121.06(14) ?
    C13 C8 C7 . . 114.56(14) ?
    C8 C9 N1 . . 118.86(15) ?
    C8 C9 C19 . . 127.69(15) ?
    N1 C9 C19 . . 113.42(14) ?
    C11 C10 N1 . . 119.30(14) ?
    C11 C10 C20 . . 127.24(15) ?
    N1 C10 C20 . . 113.44(14) ?
    C10 C11 C16 . . 120.59(15) ?
    C10 C11 C7 . . 120.89(14) ?
    C16 C11 C7 . . 118.37(14) ?
    C3 C12 H12A . . 109.5 ?
    C3 C12 H12B . . 109.5 ?
    H12A C12 H12B . . 109.5 ?
    C3 C12 H12C . . 109.5 ?
    H12A C12 H12C . . 109.5 ?
    H12B C12 H12C . . 109.5 ?
    O1 C13 O2 . . 122.08(15) ?
    O1 C13 C8 . . 123.33(15) ?
    O2 C13 C8 . . 114.57(14) ?
    O2 C14 C15 . . 110.15(14) ?
    O2 C14 H14A . . 109.6 ?
    C15 C14 H14A . . 109.6 ?
    O2 C14 H14B . . 109.6 ?
    C15 C14 H14B . . 109.6 ?
    H14A C14 H14B . . 108.1 ?
    C14 C15 H15A . . 109.5 ?
    C14 C15 H15B . . 109.5 ?
    H15A C15 H15B . . 109.5 ?
    C14 C15 H15C . . 109.5 ?
    H15A C15 H15C . . 109.5 ?
    H15B C15 H15C . . 109.5 ?
    O3 C16 O4 . . 122.14(15) ?
    O3 C16 C11 . . 127.33(16) ?
    O4 C16 C11 . . 110.53(14) ?
    O4 C17 C18 . . 111.28(14) ?
    O4 C17 H17A . . 109.4 ?
    C18 C17 H17A . . 109.4 ?
    O4 C17 H17B . . 109.4 ?
    C18 C17 H17B . . 109.4 ?
    H17A C17 H17B . . 108.0 ?
    C17 C18 H18A . . 109.5 ?
    C17 C18 H18B . . 109.5 ?
    H18A C18 H18B . . 109.5 ?
    C17 C18 H18C . . 109.5 ?
    H18A C18 H18C . . 109.5 ?
    H18B C18 H18C . . 109.5 ?
    C9 C19 H19A . . 109.5 ?
    C9 C19 H19B . . 109.5 ?
    H19A C19 H19B . . 109.5 ?
    C9 C19 H19C . . 109.5 ?
    H19A C19 H19C . . 109.5 ?
    H19B C19 H19C . . 109.5 ?
    C10 C20 H20A . . 109.5 ?
    C10 C20 H20B . . 109.5 ?
    H20A C20 H20B . . 109.5 ?
    C10 C20 H20C . . 109.5 ?
    H20A C20 H20C . . 109.5 ?
    H20B C20 H20C . . 109.5 ?
loop_
    _geom_torsion_atom_site_label_1
    _geom_torsion_atom_site_label_2
    _geom_torsion_atom_site_label_3
    _geom_torsion_atom_site_label_4
    _geom_torsion_site_symmetry_1
    _geom_torsion_site_symmetry_2
    _geom_torsion_site_symmetry_3
    _geom_torsion_site_symmetry_4
    _geom_torsion
    _geom_torsion_publ_flag
    C6 C1 C2 C3 . . . . 0.2(3) ?
    C1 C2 C3 C4 . . . . 1.4(3) ?
    C1 C2 C3 C12 . . . . -178.65(17) ?
    C2 C3 C4 C5 . . . . -1.7(3) ?
    C12 C3 C4 C5 . . . . 178.29(16) ?
    C3 C4 C5 C6 . . . . 0.6(3) ?
    C2 C1 C6 C5 . . . . -1.4(3) ?
    C2 C1 C6 C7 . . . . 177.57(15) ?
    C4 C5 C6 C1 . . . . 1.0(2) ?
    C4 C5 C6 C7 . . . . -177.94(15) ?
    C1 C6 C7 C11 . . . . -112.17(17) ?
    C5 C6 C7 C11 . . . . 66.73(19) ?
    C1 C6 C7 C8 . . . . 123.94(17) ?
    C5 C6 C7 C8 . . . . -57.15(19) ?
    C11 C7 C8 C9 . . . . -21.7(2) ?
    C6 C7 C8 C9 . . . . 102.23(17) ?
    C11 C7 C8 C13 . . . . 158.16(13) ?
    C6 C7 C8 C13 . . . . -77.91(16) ?
    C13 C8 C9 N1 . . . . -174.47(14) ?
    C7 C8 C9 N1 . . . . 5.4(2) ?
    C13 C8 C9 C19 . . . . 3.4(3) ?
    C7 C8 C9 C19 . . . . -176.74(15) ?
    C10 N1 C9 C8 . . . . 13.3(2) ?
    C10 N1 C9 C19 . . . . -164.90(14) ?
    C9 N1 C10 C11 . . . . -12.4(2) ?
    C9 N1 C10 C20 . . . . 166.21(14) ?
    N1 C10 C11 C16 . . . . 177.23(14) ?
    C20 C10 C11 C16 . . . . -1.1(2) ?
    N1 C10 C11 C7 . . . . -7.3(2) ?
    C20 C10 C11 C7 . . . . 174.40(15) ?
    C8 C7 C11 C10 . . . . 22.6(2) ?
    C6 C7 C11 C10 . . . . -101.07(17) ?
    C8 C7 C11 C16 . . . . -161.75(13) ?
    C6 C7 C11 C16 . . . . 74.54(17) ?
    C14 O2 C13 O1 . . . . -9.6(2) ?
    C14 O2 C13 C8 . . . . 172.05(13) ?
    C9 C8 C13 O1 . . . . 160.80(15) ?
    C7 C8 C13 O1 . . . . -19.1(2) ?
    C9 C8 C13 O2 . . . . -20.9(2) ?
    C7 C8 C13 O2 . . . . 159.24(13) ?
    C13 O2 C14 C15 . . . . -80.96(18) ?
    C17 O4 C16 O3 . . . . 7.0(2) ?
    C17 O4 C16 C11 . . . . -172.52(13) ?
    C10 C11 C16 O3 . . . . 3.5(3) ?
    C7 C11 C16 O3 . . . . -172.17(15) ?
    C10 C11 C16 O4 . . . . -177.07(14) ?
    C7 C11 C16 O4 . . . . 7.31(19) ?
    C16 O4 C17 C18 . . . . 80.78(19) ?
loop_
    _geom_hbond_atom_site_label_D
    _geom_hbond_atom_site_label_H
    _geom_hbond_atom_site_label_A
    _geom_hbond_site_symmetry_A
    _geom_hbond_distance_DH
    _geom_hbond_distance_HA
    _geom_hbond_distance_DA
    _geom_hbond_angle_DHA
    _geom_hbond_publ_flag
    N1 H1 O1 1_545 0.84 2.15 2.9684(18) 166 yes
