# Supplementary material for: Diethyl 2,6-dimethyl-4-p-tolyl-1,4-dihydro­pyridine-3,5-dicarboxyl­ate
Source: Acta Crystallogr Sect E Struct Rep Online. 2009 Sep 5;65(Pt 10):o2342–3. doi: 10.1107/S1600536809035077 (PMC2970188; doi:10.1107/S1600536809035077)
Supplement: Supplementary file 2 [file e-65-o2342-Isup2.hkl]

# 
# h,k,l, Fc-squared, Fo-squared, sigma(Fo-squared) and status flag 
# 
data_I
_shelx_title ' pr35m in P2(1)/c (100K)' 
_shelx_refln_list_code          4 
_shelx_F_calc_maximum      243.84 
_exptl_crystal_F_000       736.00 
_reflns_d_resolution_high  0.7081 
 
loop_ 
 _symmetry_equiv_pos_as_xyz 
 'x, y, z' 
 '-x, y+1/2, -z+1/2' 
 '-x, -y, -z' 
 'x, -y-1/2, z-1/2' 
 
_cell_length_a    10.0175 
_cell_length_b     7.4287 
_cell_length_c    25.0974 
_cell_angle_alpha  90.000 
_cell_angle_beta  105.528 
_cell_angle_gamma  90.000 
 
_shelx_F_squared_multiplier     1.000 
 
loop_ 
 _refln_index_h 
 _refln_index_k 
 _refln_index_l 
 _refln_F_squared_calc 
 _refln_F_squared_meas 
 _refln_F_squared_sigma 
 _refln_observed_status 
   1   0   0       51.54       39.14      3.16 o 
   2   0   0      259.87      234.74      6.85 o 
   3   0   0     9512.90     9158.22     87.44 o 
   4   0   0     1834.70     1837.26     23.14 o 
   5   0   0      132.11      125.39      5.79 o 
   6   0   0     1396.78     1245.57     19.68 o 
   7   0   0      558.93      594.96     20.71 o 
   8   0   0       67.73       69.60     12.48 o 
   9   0   0      505.19      485.32     96.32 o 
  10   0   0       60.66       58.91     13.32 o 
  11   0   0       15.09        5.30      8.57 o 
  12   0   0       57.95       58.32     16.69 o 
  13   0   0       28.93       39.58     16.05 o 
   1   1   0     2262.89     2265.33     33.87 o 
   2   1   0     1973.67     1912.26     14.61 o 
   3   1   0     1824.41     1722.31     14.06 o 
   4   1   0     1557.62     1640.79     15.32 o 
   5   1   0        3.65        8.02      1.93 o 
   6   1   0      571.22      660.14      9.24 o 
   7   1   0       25.66       23.62      3.38 o 
   8   1   0       39.17       29.65      7.37 o 
   9   1   0      173.50      172.16     12.63 o 
  10   1   0      326.58      289.66     16.56 o 
  11   1   0       34.14       15.49      8.49 o 
  12   1   0        1.91       -4.34      7.78 o 
  13   1   0        4.12       24.77     10.01 o 
   0   2   0     5512.17     5298.38     53.39 o 
   1   2   0      362.88      292.01      7.82 o 
   2   2   0       12.64       12.74      2.33 o 
   3   2   0      922.47      946.16     10.23 o 
   4   2   0     1564.27     1642.84     16.26 o 
   5   2   0      319.85      370.26      6.87 o 
   6   2   0       23.28       18.69      2.31 o 
   7   2   0     1380.38     1326.59     20.82 o 
   8   2   0        6.28        7.71      4.79 o 
   9   2   0        6.59        6.33      5.89 o 
  10   2   0      361.22      364.78     17.88 o 
  11   2   0       16.74       11.18      9.51 o 
  12   2   0        0.21       -7.32      7.32 o 
  13   2   0      155.08      151.08     16.94 o 
   1   3   0      331.15      398.58      7.83 o 
   2   3   0       50.20       39.07      2.49 o 
   3   3   0     1575.36     1529.24     14.28 o 
   4   3   0      119.74      129.41      4.87 o 
   5   3   0     1027.95     1014.74     14.18 o 
   6   3   0      180.33      164.71      6.88 o 
   7   3   0       13.12       20.13      5.72 o 
   8   3   0      251.63      241.85     13.73 o 
   9   3   0       61.04       50.91      9.28 o 
  10   3   0        0.69       -1.88      6.53 o 
  11   3   0       58.73       50.64     10.69 o 
  12   3   0       28.55       19.26      9.75 o 
  13   3   0        0.63       -8.24      9.99 o 
   0   4   0      419.57      410.54     17.12 o 
   1   4   0      666.20      676.57     10.26 o 
   2   4   0      343.45      387.30      6.81 o 
   3   4   0      251.27      263.39      6.27 o 
   4   4   0      399.93      441.66      9.10 o 
   5   4   0       20.00       13.59      4.16 o 
   6   4   0        5.47        2.31      4.73 o 
   7   4   0       20.71       12.69      5.08 o 
   8   4   0       31.67       26.49      6.47 o 
   9   4   0        2.02       -5.22      5.22 o 
  10   4   0        4.26        7.89      9.02 o 
  11   4   0        3.98       10.65      8.56 o 
  12   4   0       28.36       19.82     10.21 o 
   1   5   0      178.68      164.37      8.59 o 
   2   5   0      691.66      686.47     14.59 o 
   3   5   0      597.40      598.22     18.58 o 
   4   5   0      633.16      648.01     13.88 o 
   5   5   0        2.36        1.26      3.91 o 
   6   5   0        3.63       -0.28      4.82 o 
   7   5   0      253.47      278.00     13.03 o 
   8   5   0       14.42       15.13      6.53 o 
   9   5   0       18.72       15.01      8.63 o 
  10   5   0       12.72       22.76     13.82 o 
  11   5   0       18.78        9.54      9.54 o 
   0   6   0      668.00      679.71     22.11 o 
   1   6   0      225.93      216.79      9.79 o 
   2   6   0       11.58        6.21      5.95 o 
   3   6   0     1192.66     1174.70     26.26 o 
   4   6   0      345.93      304.16     13.75 o 
   5   6   0        5.11        9.54      6.33 o 
   6   6   0      187.73      195.12     24.57 o 
   7   6   0     1097.95     1077.40     42.03 o 
   8   6   0       93.53       88.56     14.96 o 
   9   6   0       58.39       87.09     14.88 o 
  10   6   0      344.30      353.17     27.27 o 
  11   6   0      146.70      122.18     19.35 o 
   1   7   0       77.53       87.46      8.85 o 
   2   7   0      111.75      122.92      9.53 o 
   3   7   0        0.00       -1.40      5.78 o 
   4   7   0       50.61       49.21      9.54 o 
   5   7   0       18.89       23.65     12.41 o 
   6   7   0        0.21        7.45      9.14 o 
   7   7   0      241.65      272.67     22.78 o 
   8   7   0       23.33       24.00     10.66 o 
   9   7   0       22.16       40.20     12.86 o 
  10   7   0       16.97       32.70     28.22 o 
   0   8   0       76.14       62.54     14.87 o 
   1   8   0       43.99       11.48     15.27 o 
   2   8   0        1.41        5.78      8.97 o 
   3   8   0        6.24       -0.01     14.42 o 
   4   8   0      151.48      174.70     17.79 o 
   5   8   0       20.48       11.75     12.61 o 
   6   8   0       14.67       13.75     10.98 o 
   7   8   0       59.07       74.36     15.10 o 
   8   8   0       25.28       44.35     23.29 o 
   1   9   0       10.58        3.26     10.09 o 
   2   9   0       14.88        5.12      9.90 o 
   3   9   0       45.55       41.92     11.95 o 
   4   9   0      173.03      167.47     17.25 o 
   5   9   0       21.50       31.52     14.86 o 
   6   9   0      122.82      152.77     26.21 o 
   0  10   0      104.80      132.80     30.94 o 
   1  10   0       13.37      -10.57     10.57 o 
   2  10   0       20.20       20.49     12.88 o 
   3  10   0        0.01       -0.43     10.73 o 
   4  10   0       41.59       50.17     13.30 o 
 -13   1   1       55.57       68.43     12.73 o 
 -12   1   1       82.29       94.54     16.80 o 
 -11   1   1       51.17       52.28      9.94 o 
 -10   1   1      304.96      305.67     18.03 o 
  -9   1   1      202.71      175.65     12.60 o 
  -8   1   1       34.22       21.08      8.31 o 
  -7   1   1       50.59       54.79      3.61 o 
  -6   1   1        7.37       22.27      2.66 o 
  -5   1   1      236.43      185.82      4.99 o 
  -4   1   1      219.98      204.01      4.80 o 
  -3   1   1      237.56      277.24      5.16 o 
  -2   1   1      673.06      630.99      7.72 o 
  -1   1   1     4175.06     3949.46     36.67 o 
   0   1   1     5760.46     5806.87     58.22 o 
   1   1   1      112.61      119.22      3.65 o 
   2   1   1      757.11      669.17      7.06 o 
   3   1   1       76.74       69.20      2.77 o 
   4   1   1       25.16       25.22      2.84 o 
   5   1   1       55.89       54.21      4.11 o 
   6   1   1      175.31      166.52      7.31 o 
   7   1   1        9.45       22.09      3.92 o 
   8   1   1      101.47      117.53     10.42 o 
   9   1   1       51.48       59.34      9.42 o 
  10   1   1      187.21      161.31     17.97 o 
  11   1   1        1.30      -10.08     10.46 o 
  12   1   1        2.65       -3.79      7.49 o 
  13   1   1       60.74       74.47     13.18 o 
 -13   2   1        4.33        8.33      8.76 o 
 -12   2   1        7.88       10.12      8.32 o 
 -11   2   1       48.27       56.77     10.50 o 
 -10   2   1        4.18       -4.27      6.44 o 
  -9   2   1      169.87      177.45     12.85 o 
  -8   2   1       23.32       32.44      6.49 o 
  -7   2   1       23.18       22.67      5.17 o 
  -6   2   1     4294.75     4184.26     32.49 o 
  -5   2   1      589.26      561.15      8.16 o 
  -4   2   1      695.51      727.28      9.13 o 
  -3   2   1      299.67      294.72      5.96 o 
  -2   2   1     3746.37     3667.52     26.54 o 
  -1   2   1     1986.17     1823.25     16.32 o 
   0   2   1     1429.77     1389.24     15.62 o 
   1   2   1     3717.83     3779.70     41.55 o 
   2   2   1      671.86      607.82      7.02 o 
   3   2   1      813.98      805.72      8.62 o 
   4   2   1        3.39        1.56      1.87 o 
   5   2   1       26.21       39.50      2.53 o 
   6   2   1       31.42       23.13      4.09 o 
   7   2   1       15.75       18.47      4.64 o 
   8   2   1     1643.78     1650.01     27.91 o 
   9   2   1      117.44      121.25     11.43 o 
  10   2   1      128.70      137.74     12.96 o 
  11   2   1      155.44      138.85     14.18 o 
  12   2   1       10.82       16.45      9.12 o 
  13   2   1        5.12        1.49      8.92 o 
 -13   3   1        0.20        6.20      9.10 o 
 -12   3   1        3.87        3.74      8.40 o 
 -11   3   1       33.94       36.15     13.05 o 
 -10   3   1       65.40       56.48      9.59 o 
  -9   3   1       53.40       53.95      9.46 o 
  -8   3   1        0.59       -2.85      7.80 o 
  -7   3   1       91.02       89.52      7.95 o 
  -6   3   1       14.38        6.59      3.10 o 
  -5   3   1       52.54       63.89      4.91 o 
  -4   3   1      117.20      130.03      5.32 o 
  -3   3   1      482.80      529.67      8.28 o 
  -2   3   1     1947.96     2169.84     18.35 o 
  -1   3   1        1.68        2.58      1.98 o 
   0   3   1       54.54       71.67      3.66 o 
   1   3   1       38.71       36.30      2.91 o 
   2   3   1     3511.10     3767.06     30.18 o 
   3   3   1       55.15       78.10      3.82 o 
   4   3   1        0.03       -1.72      1.72 o 
   5   3   1      113.85      122.56      5.19 o 
   6   3   1       54.04       51.29      4.24 o 
   7   3   1       33.26       35.57      6.21 o 
   8   3   1       69.03       55.30     10.07 o 
   9   3   1      120.49      102.36     11.32 o 
  10   3   1       43.27       46.44      9.88 o 
  11   3   1        5.02       -5.05      8.76 o 
  12   3   1       56.26       76.29     12.76 o 
 -12   4   1        0.57       -1.46      8.12 o 
 -11   4   1      153.43      178.45     15.76 o 
 -10   4   1      186.54      170.74     17.82 o 
  -9   4   1       30.05       28.42      8.00 o 
  -8   4   1       26.36       17.34      6.19 o 
  -7   4   1       16.22       18.69      6.49 o 
  -6   4   1       17.81       20.64      5.94 o 
  -5   4   1      254.22      268.30      8.36 o 
  -4   4   1      450.10      501.50      9.70 o 
  -3   4   1      922.01     1090.60     14.05 o 
  -2   4   1      801.18      808.38     12.73 o 
  -1   4   1       56.25       52.62      3.58 o 
   0   4   1       13.58        9.09      2.33 o 
   1   4   1     2933.48     3050.58     28.65 o 
   2   4   1      198.24      284.85      6.46 o 
   3   4   1       31.41       50.17      3.47 o 
   4   4   1      515.01      599.26      9.77 o 
   5   4   1      332.83      378.00     12.21 o 
   6   4   1       30.91       36.32      6.25 o 
   7   4   1      622.85      610.86     16.93 o 
   8   4   1       89.97       86.48      8.79 o 
   9   4   1        7.60       -0.72      6.26 o 
  10   4   1      134.21      121.37     13.08 o 
  11   4   1       71.89       74.54     11.95 o 
  12   4   1      149.88      174.12     17.29 o 
 -12   5   1       42.11       43.70     13.10 o 
 -11   5   1       92.19       69.50     13.50 o 
 -10   5   1        0.46        1.22      7.71 o 
  -9   5   1        8.21        8.54      7.09 o 
  -8   5   1        0.02       12.27      5.74 o 
  -7   5   1        0.55       -2.07      5.03 o 
  -6   5   1       49.57       61.36      7.46 o 
  -5   5   1      123.96      130.56      9.12 o 
  -4   5   1       29.63       32.54      5.50 o 
  -3   5   1       78.77       52.98      5.87 o 
  -2   5   1       77.90       85.66      7.40 o 
  -1   5   1       99.85      112.82      5.61 o 
   0   5   1      431.53      454.23      9.45 o 
   1   5   1       44.24       29.76      4.79 o 
   2   5   1      269.27      297.99      7.35 o 
   3   5   1      530.16      517.74     10.45 o 
   4   5   1      470.05      470.60     10.71 o 
   5   5   1       68.14       57.46      5.99 o 
   6   5   1       28.72       17.87      5.92 o 
   7   5   1      224.53      235.63     12.12 o 
   8   5   1      150.51      176.75     16.43 o 
   9   5   1       31.48       36.20      9.03 o 
  10   5   1       63.13       54.87     10.71 o 
  11   5   1       16.36       19.39      9.56 o 
 -11   6   1        0.22       14.93     10.63 o 
 -10   6   1       76.50       61.61     12.75 o 
  -9   6   1       88.60      112.51     14.31 o 
  -8   6   1       20.35       16.07      8.18 o 
  -7   6   1      486.14      555.04     27.36 o 
  -6   6   1      384.00      379.38     22.87 o 
  -5   6   1        5.73       17.25      6.21 o 
  -4   6   1       84.51       83.62      8.78 o 
  -3   6   1     2117.28     1954.21     35.01 o 
  -2   6   1      235.25      208.05     10.81 o 
  -1   6   1      111.12       89.44      7.37 o 
   0   6   1      319.58      345.41     11.53 o 
   1   6   1      370.27      356.75     11.76 o 
   2   6   1      176.92      177.44     10.30 o 
   3   6   1     1090.14     1121.03     32.28 o 
   4   6   1        6.05        4.93      4.84 o 
   5   6   1      314.33      317.65     26.13 o 
   6   6   1        0.00        3.67      8.70 o 
   7   6   1        8.01       24.12     10.29 o 
   8   6   1       89.86      103.73     15.82 o 
   9   6   1       56.21       63.14     13.57 o 
  10   6   1       40.18       24.03     11.55 o 
  11   6   1       11.47       24.20     11.74 o 
 -10   7   1      207.23      253.92     25.04 o 
  -9   7   1        2.67       18.89     10.91 o 
  -8   7   1      140.25      175.56     22.85 o 
  -7   7   1      128.57      156.39     18.87 o 
  -6   7   1       19.07       12.90     20.50 o 
  -5   7   1      341.24      344.44     36.57 o 
  -4   7   1      127.58      144.59     17.05 o 
  -3   7   1        4.73        4.78      6.05 o 
  -2   7   1      779.54      809.04     20.46 o 
  -1   7   1        5.23       11.53      5.02 o 
   0   7   1       16.17       17.78      4.92 o 
   1   7   1        7.53       10.27      4.82 o 
   2   7   1      599.59      571.41     19.34 o 
   3   7   1        2.03        5.76      5.98 o 
   4   7   1      233.25      217.90     35.38 o 
   5   7   1      129.44      172.21     18.25 o 
   6   7   1       25.67       34.00     11.84 o 
   7   7   1      471.90      492.24     28.18 o 
   8   7   1       47.02       50.99     13.17 o 
   9   7   1        0.55        4.23     13.70 o 
  10   7   1       91.19       77.63     18.70 o 
  -8   8   1        6.18       20.58     14.75 o 
  -7   8   1       53.09       57.56     28.44 o 
  -6   8   1       48.12       56.87     22.15 o 
  -5   8   1       15.86       31.97     22.04 o 
  -4   8   1       45.19       30.40     10.24 o 
  -3   8   1       22.96        1.28      8.84 o 
  -2   8   1       26.86       28.67     10.05 o 
  -1   8   1        0.53       -7.69      7.69 o 
   0   8   1       83.32       90.43     10.93 o 
   1   8   1      326.23      314.06     18.87 o 
   2   8   1       63.97       44.72     11.19 o 
   3   8   1        3.60       -1.31      8.62 o 
   4   8   1      141.63      157.07     15.89 o 
   5   8   1      140.75      137.21     21.96 o 
   6   8   1       16.00       22.31     17.43 o 
   7   8   1       28.52       44.03     13.49 o 
   8   8   1        4.60       27.51     20.72 o 
  -7   9   1       20.25       30.93     23.91 o 
  -6   9   1        0.00       19.98     17.67 o 
  -5   9   1       78.93       63.25     18.73 o 
  -4   9   1        1.91       13.71     12.84 o 
  -3   9   1      152.87      122.58     15.52 o 
  -2   9   1        4.97       12.24     10.19 o 
  -1   9   1        9.63        1.70     14.49 o 
   0   9   1        1.94        3.77     10.17 o 
   1   9   1       16.36       15.12     10.42 o 
   2   9   1       64.53       42.95     12.46 o 
   3   9   1        1.09       -3.28     10.25 o 
   4   9   1       81.20       82.76     14.41 o 
   5   9   1       83.32       88.78     14.76 o 
   6   9   1       33.09       18.07     15.09 o 
  -4  10   1        0.52       16.69     11.65 o 
  -3  10   1       24.92        4.78     11.40 o 
  -2  10   1       14.09       25.16     12.41 o 
  -1  10   1        1.59        0.70     11.96 o 
   0  10   1        6.39      -14.13     14.13 o 
   1  10   1      150.78      184.68     18.97 o 
   2  10   1       18.17       15.09     12.06 o 
   3  10   1       12.14        8.68     11.73 o 
 -13   0   2      329.04      319.01     35.81 o 
 -12   0   2      692.46      618.86     35.29 o 
 -11   0   2      426.64      471.27     78.68 o 
 -10   0   2      573.01      560.71     37.77 o 
  -9   0   2      147.23      157.82     17.37 o 
  -8   0   2      711.91      569.07     18.02 o 
  -7   0   2      438.11      451.33     16.58 o 
  -6   0   2       17.31       16.41      3.84 o 
  -5   0   2       12.91        4.14      3.07 o 
  -4   0   2     1164.59     1192.50     17.65 o 
  -3   0   2     3360.75     3185.53     34.60 o 
  -2   0   2     3138.87     3202.25     38.83 o 
  -1   0   2     1691.70      832.22     21.27 o 
   1   0   2     3540.11     3491.28     43.67 o 
   2   0   2    59459.38    57825.07    491.67 o 
   3   0   2      824.60      809.03     13.64 o 
   4   0   2       60.02       56.07      3.30 o 
   5   0   2      162.79      186.72      6.11 o 
   6   0   2     1082.29     1075.08     17.05 o 
   7   0   2        0.87       -1.85     10.11 o 
   8   0   2     1128.11     1081.66     36.31 o 
   9   0   2     1320.79     1308.78     42.34 o 
  10   0   2       32.25       42.72     13.32 o 
  11   0   2       32.08       27.69     12.40 o 
  12   0   2        1.52        0.83     23.87 o 
  13   0   2      538.63      570.70     54.49 o 
 -13   1   2       18.44        8.99     13.98 o 
 -12   1   2        0.41       10.51      8.08 o 
 -11   1   2        1.75        3.11      6.93 o 
 -10   1   2       48.86       48.50     10.91 o 
  -9   1   2       73.70       83.15     10.11 o 
  -8   1   2      977.64      930.39     19.59 o 
  -7   1   2       45.22       54.11      3.87 o 
  -6   1   2       76.32       73.76      3.98 o 
  -5   1   2       10.50        6.61      2.30 o 
  -4   1   2       61.64       58.98      3.18 o 
  -3   1   2     1643.48     1592.07     14.65 o 
  -2   1   2    16875.93    16467.76    115.18 o 
  -1   1   2     2716.08     2778.35     24.94 o 
   0   1   2     3309.88     3194.76     34.13 o 
   1   1   2      369.71      350.64      6.40 o 
   2   1   2     6008.89     6104.78     43.07 o 
   3   1   2        0.30       -1.52      1.82 o 
   4   1   2       22.60       14.52      2.60 o 
   5   1   2       19.82       15.36      4.09 o 
   6   1   2       56.97       91.75      5.42 o 
   7   1   2      801.28      809.73     18.12 o 
   8   1   2      691.85      677.79     20.39 o 
   9   1   2       17.42       34.19      8.18 o 
  10   1   2       46.91       27.02      8.55 o 
  11   1   2       57.42       59.27     17.37 o 
  12   1   2        7.12       -1.79      8.16 o 
  13   1   2        0.38       13.33     10.32 o 
 -13   2   2       75.36       59.72     23.17 o 
 -12   2   2       14.21       12.86      8.36 o 
 -11   2   2      228.82      234.21     16.51 o 
 -10   2   2        4.28        1.47      6.38 o 
  -9   2   2       16.25       21.15     10.01 o 
  -8   2   2      135.68      120.00      9.03 o 
  -7   2   2      386.63      371.47      9.74 o 
  -6   2   2     1207.59     1231.63     14.12 o 
  -5   2   2     1466.82     1378.05     14.37 o 
  -4   2   2       69.08       80.28      3.77 o 
  -3   2   2      340.84      345.82      6.13 o 
  -2   2   2       39.17       51.12      3.10 o 
  -1   2   2       89.26       92.80      3.29 o 
   0   2   2     1111.28     1159.40     13.02 o 
   1   2   2     2671.73     2537.34     26.51 o 
   2   2   2        1.12        6.07      1.82 o 
   3   2   2        3.25        0.95      1.45 o 
   4   2   2     1649.23     1653.82     15.20 o 
   5   2   2      357.33      304.22      7.95 o 
   6   2   2        0.13        6.93      3.12 o 
   7   2   2      605.21      607.51     15.44 o 
   8   2   2       14.73        9.16      6.20 o 
   9   2   2      183.85      187.19     13.39 o 
  10   2   2        0.26        6.75      7.46 o 
  11   2   2       54.55       54.50     15.27 o 
  12   2   2      151.33      148.74     21.57 o 
  13   2   2      121.76       99.55     14.63 o 
 -13   3   2       11.03       14.44      9.93 o 
 -12   3   2      356.81      360.11     21.91 o 
 -11   3   2       42.04       33.76      9.78 o 
 -10   3   2       77.91       84.12     10.85 o 
  -9   3   2        7.04        1.63      6.50 o 
  -8   3   2        1.98        3.65      5.00 o 
  -7   3   2        1.04       -0.20      5.00 o 
  -6   3   2       69.21       77.80      4.90 o 
  -5   3   2     1109.88     1161.68     15.77 o 
  -4   3   2        0.08        0.02      2.41 o 
  -3   3   2      270.23      266.23      6.16 o 
  -2   3   2     3852.40     3821.40     31.48 o 
  -1   3   2     1899.72     1992.31     17.96 o 
   0   3   2      205.56      216.61      4.94 o 
   1   3   2     3131.20     3303.23     29.27 o 
   2   3   2      349.48      336.41      6.58 o 
   3   3   2     1235.88     1358.04     15.45 o 
   4   3   2      309.84      269.68      5.65 o 
   5   3   2       61.69       51.21      4.41 o 
   6   3   2       32.51       35.85      5.85 o 
   7   3   2      294.01      300.37     17.52 o 
   8   3   2      211.83      187.52     10.83 o 
   9   3   2        2.26        5.37      6.33 o 
  10   3   2       58.46       45.13      8.98 o 
  11   3   2      173.43      161.76     15.32 o 
  12   3   2        0.38       -1.20     14.96 o 
 -12   4   2       64.88       74.40     14.87 o 
 -11   4   2       59.21       48.22     10.46 o 
 -10   4   2       11.03       10.40      9.58 o 
  -9   4   2      103.44       91.00      9.62 o 
  -8   4   2      205.04      184.00     11.21 o 
  -7   4   2        0.81       -2.42      4.83 o 
  -6   4   2       20.13       21.69      4.60 o 
  -5   4   2      278.85      245.90      8.10 o 
  -4   4   2        0.87        0.33      3.33 o 
  -3   4   2        0.70        1.12      2.92 o 
  -2   4   2      676.14      778.40     14.32 o 
  -1   4   2      371.71      418.56      7.93 o 
   0   4   2      612.32      642.94     10.05 o 
   1   4   2      281.28      272.96      6.68 o 
   2   4   2       31.83       29.60      3.45 o 
   3   4   2      422.01      434.57      7.97 o 
   4   4   2      571.36      643.02     10.11 o 
   5   4   2        0.00        3.72      3.15 o 
   6   4   2      615.11      596.90     15.94 o 
   7   4   2      605.56      617.02     16.92 o 
   8   4   2        3.15        3.93      5.77 o 
   9   4   2       24.59       17.90      7.45 o 
  10   4   2       52.94       56.27      9.93 o 
  11   4   2        0.01        5.04      8.42 o 
  12   4   2       13.78        6.92      8.84 o 
 -12   5   2      120.34      133.84     17.88 o 
 -11   5   2      187.75      196.90     19.04 o 
 -10   5   2       95.13       88.24     14.56 o 
  -9   5   2       40.95       43.76     10.25 o 
  -8   5   2     1167.61     1155.91     42.15 o 
  -7   5   2        3.30       -3.00      5.94 o 
  -6   5   2       56.36       59.58      8.29 o 
  -5   5   2        0.01       -2.35      3.70 o 
  -4   5   2       25.32       27.16      5.13 o 
  -3   5   2      877.27      906.86     17.96 o 
  -2   5   2     2332.62     2266.57     30.07 o 
  -1   5   2        8.21       10.01      3.87 o 
   0   5   2        9.37       12.69      3.08 o 
   1   5   2     1579.11     1611.83     19.80 o 
   2   5   2        0.32        5.14      3.27 o 
   3   5   2       15.41       17.23      4.62 o 
   4   5   2        3.91        4.73      3.32 o 
   5   5   2      325.34      332.17     13.60 o 
   6   5   2      292.18      292.40     15.95 o 
   7   5   2      124.45      121.72      9.83 o 
   8   5   2       55.46       72.64      8.84 o 
   9   5   2       59.64       55.11      9.82 o 
  10   5   2      148.20      190.20     15.60 o 
  11   5   2        7.48       18.26     13.24 o 
 -11   6   2       15.34       42.00     12.01 o 
 -10   6   2       14.29       28.15     16.64 o 
  -9   6   2      479.51      492.94     23.38 o 
  -8   6   2        4.00       11.08      7.77 o 
  -7   6   2       41.39       48.56     10.06 o 
  -6   6   2       61.18       51.23     12.01 o 
  -5   6   2        0.05       16.50      5.44 o 
  -4   6   2       17.58       -1.47      5.74 o 
  -3   6   2        0.10       12.82      5.19 o 
  -2   6   2        5.14        6.20      5.12 o 
  -1   6   2     3405.15     3213.09     37.88 o 
   0   6   2       15.65       12.38      7.94 o 
   1   6   2       51.35       61.96      7.27 o 
   2   6   2      401.81      408.04     14.13 o 
   3   6   2      952.89      968.37     27.53 o 
   4   6   2        0.14        4.58      4.76 o 
   5   6   2      169.00      149.42     13.00 o 
   6   6   2       72.61       54.17     11.73 o 
   7   6   2       47.62       44.28     11.49 o 
   8   6   2      135.23      124.37     24.17 o 
   9   6   2       64.42       55.77     22.69 o 
  10   6   2       73.33       86.97     16.20 o 
 -10   7   2      106.97       95.68     19.46 o 
  -9   7   2        1.17        8.53     15.58 o 
  -8   7   2      211.83      235.24     22.54 o 
  -7   7   2      285.69      282.43     23.22 o 
  -6   7   2        2.64        8.02      9.56 o 
  -5   7   2      256.47      251.44     20.62 o 
  -4   7   2      188.65      208.26     14.99 o 
  -3   7   2       33.85       31.18      7.89 o 
  -2   7   2       33.93       30.86      5.55 o 
  -1   7   2       14.81        9.97      4.38 o 
   0   7   2       85.47       80.09      7.40 o 
   1   7   2     1587.65     1530.92     28.58 o 
   2   7   2      130.73      125.01     12.28 o 
   3   7   2       22.71       17.49      7.04 o 
   4   7   2       28.91       39.23     14.10 o 
   5   7   2        0.57        7.05      9.07 o 
   6   7   2       40.69       81.60     27.62 o 
   7   7   2        3.72       12.61      9.58 o 
   8   7   2       63.67       78.44     14.93 o 
   9   7   2       13.79       29.23     10.76 o 
  -8   8   2       35.94       64.81     30.95 o 
  -7   8   2        2.91       -5.49      8.71 o 
  -6   8   2       50.12       59.03     14.86 o 
  -5   8   2       39.00       45.40     13.13 o 
  -4   8   2      277.84      253.69     18.30 o 
  -3   8   2       14.10        0.71      8.67 o 
  -2   8   2      318.56      288.30     18.51 o 
  -1   8   2      202.65      190.56     15.71 o 
   0   8   2       25.49       21.30      8.74 o 
   1   8   2        3.29       -6.99      9.58 o 
   2   8   2        7.02       17.56      9.04 o 
   3   8   2      189.50      181.97     16.41 o 
   4   8   2      140.65      149.41     16.58 o 
   5   8   2       23.21       32.47     17.75 o 
   6   8   2      145.95      203.61     23.93 o 
   7   8   2       32.76       45.69     29.24 o 
   8   8   2       44.66       49.35     22.82 o 
  -7   9   2        3.58       12.97     22.93 o 
  -6   9   2      104.50      116.76     17.77 o 
  -5   9   2        0.91        8.10     13.61 o 
  -4   9   2      205.14      170.34     17.70 o 
  -3   9   2        0.73        5.50      9.94 o 
  -2   9   2        0.00       -7.50      9.07 o 
  -1   9   2        0.18        5.09      9.64 o 
   0   9   2       67.29       65.78     13.30 o 
   1   9   2      146.20      136.60     15.61 o 
   2   9   2        5.95       -0.50     10.18 o 
   3   9   2       21.96       31.83     11.31 o 
   4   9   2       67.78       99.59     14.57 o 
   5   9   2        0.01        6.78     12.99 o 
   6   9   2       96.55       54.15     21.62 o 
  -4  10   2       22.04        1.51     10.71 o 
  -3  10   2       12.45        0.31     10.65 o 
  -2  10   2       27.04       29.69     12.96 o 
  -1  10   2       25.16        9.50     15.04 o 
   0  10   2       14.43       13.98     18.77 o 
   1  10   2        2.51      -10.20     10.20 o 
   2  10   2        2.45       19.06     17.94 o 
   3  10   2        0.12        4.47     14.49 o 
 -13   1   3       76.02       54.39     14.51 o 
 -12   1   3       36.62       45.44     11.19 o 
 -11   1   3        9.84        1.22      7.20 o 
 -10   1   3      124.58      114.55     11.95 o 
  -9   1   3        2.95        2.90      5.22 o 
  -8   1   3      438.82      397.23     13.40 o 
  -7   1   3      218.35      204.74      6.46 o 
  -6   1   3       24.39       19.95      2.93 o 
  -5   1   3      124.62      136.44      4.88 o 
  -4   1   3      924.90      936.37     11.17 o 
  -3   1   3        5.85        6.29      2.25 o 
  -2   1   3     6406.17     6084.57     45.69 o 
  -1   1   3     1482.14     1451.24     16.76 o 
   0   1   3      419.85      477.26      7.64 o 
   1   1   3     5587.41     5526.82     45.51 o 
   2   1   3     5388.31     5665.50     38.09 o 
   3   1   3     1082.34     1168.14     12.52 o 
   4   1   3     1044.51     1039.75     13.23 o 
   5   1   3      606.61      592.43     10.35 o 
   6   1   3      106.22      108.51      6.44 o 
   7   1   3       45.54       45.02      5.92 o 
   8   1   3       80.94       85.95     11.70 o 
   9   1   3      296.66      257.04     14.77 o 
  10   1   3        1.23       12.84      6.90 o 
  11   1   3        8.34        3.98     10.68 o 
  12   1   3       42.01       27.83     10.25 o 
  13   1   3       41.16       33.44     12.23 o 
 -13   2   3        6.34        7.35     11.79 o 
 -12   2   3        0.67        8.86      8.86 o 
 -11   2   3       16.54        2.22      7.09 o 
 -10   2   3       28.13       25.69      8.03 o 
  -9   2   3       38.61       36.67     10.45 o 
  -8   2   3      109.05       99.84      8.56 o 
  -7   2   3        0.02        6.31      4.37 o 
  -6   2   3      104.83      137.82      4.97 o 
  -5   2   3       32.92       65.44      4.57 o 
  -4   2   3     2348.61     2469.68     21.08 o 
  -3   2   3       74.98       85.49      3.64 o 
  -2   2   3      477.36      479.41      7.12 o 
  -1   2   3        0.47        1.97      2.00 o 
   0   2   3     6177.72     6217.68     44.73 o 
   1   2   3     2501.11     2452.83     22.29 o 
   2   2   3      659.12      678.06      8.51 o 
   3   2   3      803.25      888.41      9.11 o 
   4   2   3        6.03       10.41      1.99 o 
   5   2   3      585.80      550.08     10.75 o 
   6   2   3      129.54      147.55      7.45 o 
   7   2   3      682.70      644.94     16.24 o 
   8   2   3      163.73      194.52     12.61 o 
   9   2   3       58.38       63.03      9.84 o 
  10   2   3       18.14       20.83      7.86 o 
  11   2   3       29.50       32.28      9.23 o 
  12   2   3        4.35      -12.27     14.05 o 
  13   2   3       14.81       -6.62     19.25 o 
 -13   3   3       29.71       35.55     10.99 o 
 -12   3   3       20.67       38.11     10.55 o 
 -11   3   3        6.12        8.11      7.58 o 
 -10   3   3      126.12      113.46     12.33 o 
  -9   3   3       82.23       95.29      9.49 o 
  -8   3   3       80.17       81.44      8.27 o 
  -7   3   3       41.73       48.51      6.67 o 
  -6   3   3      281.26      302.07      7.80 o 
  -5   3   3      195.42      173.27      6.08 o 
  -4   3   3       14.89       16.32      2.97 o 
  -3   3   3     1474.82     1600.06     16.96 o 
  -2   3   3       44.00       74.53      4.83 o 
  -1   3   3        7.78       18.40      2.47 o 
   0   3   3     2029.57     2232.86     18.34 o 
   1   3   3      527.62      692.24     12.27 o 
   2   3   3      208.99      216.98      5.52 o 
   3   3   3       93.26       86.94      3.84 o 
   4   3   3     1243.76     1228.67     13.26 o 
   5   3   3      149.72      148.66      6.71 o 
   6   3   3       22.74       11.77      3.98 o 
   7   3   3       45.59       40.44      6.43 o 
   8   3   3      182.77      157.48     11.95 o 
   9   3   3       16.46       17.07     11.12 o 
  10   3   3       28.39       24.94      8.57 o 
  11   3   3        2.65        7.07      7.53 o 
  12   3   3       46.83       27.87     14.29 o 
 -12   4   3        0.13       15.00     13.24 o 
 -11   4   3        0.79       20.51      8.63 o 
 -10   4   3       63.45       71.80     10.90 o 
  -9   4   3      111.83      120.59     10.42 o 
  -8   4   3      163.03      150.26     10.42 o 
  -7   4   3       57.80       41.49      7.83 o 
  -6   4   3      104.46       99.77      6.87 o 
  -5   4   3      120.36      132.44      6.54 o 
  -4   4   3       32.24       48.05      4.55 o 
  -3   4   3      441.68      435.81      8.98 o 
  -2   4   3      630.39      722.22     12.20 o 
  -1   4   3      100.29      104.05      5.02 o 
   0   4   3       37.87       56.54      4.57 o 
   1   4   3      368.61      364.08      8.27 o 
   2   4   3        1.85        2.88      2.86 o 
   3   4   3      129.71      134.97      4.98 o 
   4   4   3      337.47      347.08      7.50 o 
   5   4   3      249.46      264.46      8.13 o 
   6   4   3        1.96        5.96      4.21 o 
   7   4   3      379.58      399.12     14.11 o 
   8   4   3      115.99      114.40      9.82 o 
   9   4   3      310.49      338.07     17.00 o 
  10   4   3      202.18      214.76     15.84 o 
  11   4   3       41.08       54.96     11.07 o 
  12   4   3       95.04       99.00     14.60 o 
 -12   5   3       14.52       19.42     10.87 o 
 -11   5   3       31.52       25.49     10.58 o 
 -10   5   3      212.68      208.31     18.24 o 
  -9   5   3      410.13      369.82     34.89 o 
  -8   5   3      108.26       89.62     10.71 o 
  -7   5   3      150.35      153.89     11.73 o 
  -6   5   3        5.66       -7.13      9.23 o 
  -5   5   3      193.60      204.33     10.19 o 
  -4   5   3       76.37       79.55      9.60 o 
  -3   5   3      198.10      211.95      9.46 o 
  -2   5   3      177.31      173.41      8.26 o 
  -1   5   3      222.73      230.29      7.66 o 
   0   5   3       65.15       58.13      4.60 o 
   1   5   3      112.06      146.85      6.79 o 
   2   5   3       59.96       58.54      6.14 o 
   3   5   3      100.40      101.82      5.63 o 
   4   5   3        5.11       -0.49      3.80 o 
   5   5   3     1188.74     1226.13     25.16 o 
   6   5   3        1.86       -5.87      6.34 o 
   7   5   3        4.82        4.25      5.17 o 
   8   5   3       98.44      119.04     14.09 o 
   9   5   3        1.78        0.42      6.60 o 
  10   5   3       15.99       18.37      7.78 o 
  11   5   3        4.85       14.49      8.98 o 
 -11   6   3        8.52       16.27      9.90 o 
 -10   6   3      549.64      573.96     26.83 o 
  -9   6   3       33.34       34.30     10.21 o 
  -8   6   3       27.09       61.62     11.23 o 
  -7   6   3        1.11       23.18      8.59 o 
  -6   6   3       31.59       41.62     11.14 o 
  -5   6   3      257.00      271.12     13.54 o 
  -4   6   3      185.57      180.36     17.44 o 
  -3   6   3       35.41       44.98      7.44 o 
  -2   6   3      202.07      202.44     12.75 o 
  -1   6   3     1549.56     1463.44     23.38 o 
   0   6   3       83.48       89.64      7.96 o 
   1   6   3      153.63      170.12     13.49 o 
   2   6   3        7.84       12.63      5.24 o 
   3   6   3      141.74      143.95     13.27 o 
   4   6   3      231.11      240.82     12.46 o 
   5   6   3      712.49      709.62     24.38 o 
   6   6   3       46.90       49.01     31.42 o 
   7   6   3       76.99       93.72     14.47 o 
   8   6   3       12.83       25.90      9.54 o 
   9   6   3      116.58      151.27     21.98 o 
  10   6   3       14.92       25.02     11.11 o 
 -10   7   3       38.62       45.54     13.10 o 
  -9   7   3       24.66       26.58     26.20 o 
  -8   7   3       54.47       69.92     14.41 o 
  -7   7   3        0.75        5.11     13.56 o 
  -6   7   3       42.00       64.25     13.91 o 
  -5   7   3      267.48      237.44     20.16 o 
  -4   7   3        5.12       -2.42      6.94 o 
  -3   7   3       19.70       17.88      7.48 o 
  -2   7   3      508.09      515.48     16.35 o 
  -1   7   3        5.48        6.11      4.96 o 
   0   7   3     1034.02      986.29     20.26 o 
   1   7   3      120.17      122.35      9.83 o 
   2   7   3        9.61       11.79      5.98 o 
   3   7   3       84.98       72.63     11.92 o 
   4   7   3       63.84       50.67     14.17 o 
   5   7   3        0.80        1.72      8.13 o 
   6   7   3        1.79        8.34      8.42 o 
   7   7   3       95.72       91.98     15.29 o 
   8   7   3       13.53       17.86      9.16 o 
   9   7   3      208.43      206.82     35.78 o 
  -9   8   3       38.04       49.71     22.15 o 
  -8   8   3       23.10       20.45     14.78 o 
  -7   8   3      277.30      306.60     25.61 o 
  -6   8   3      105.55      127.76     18.40 o 
  -5   8   3       28.71       41.41     12.99 o 
  -4   8   3       15.00       21.77     14.11 o 
  -3   8   3        2.53       -3.54      8.20 o 
  -2   8   3       11.87       15.95     10.09 o 
  -1   8   3        2.35        8.76      9.03 o 
   0   8   3       41.37       37.58     10.66 o 
   1   8   3       20.99       27.78     10.21 o 
   2   8   3       15.81        5.15      8.82 o 
   3   8   3       38.30       35.44     11.04 o 
   4   8   3      192.84      193.16     16.75 o 
   5   8   3        0.18       10.86      9.13 o 
   6   8   3       16.27       11.35     15.38 o 
   7   8   3       69.71       71.43     25.17 o 
   8   8   3        9.33       -2.82     15.97 o 
  -7   9   3        4.75       28.19     27.40 o 
  -6   9   3       26.69       27.13     11.19 o 
  -5   9   3       22.67       54.95     12.76 o 
  -4   9   3       65.91       74.28     14.11 o 
  -3   9   3      118.40      110.29     15.17 o 
  -2   9   3       49.35       45.71     18.51 o 
  -1   9   3       23.16        7.45      9.97 o 
   0   9   3        8.35       14.31     10.69 o 
   1   9   3        8.64       14.64     14.21 o 
   2   9   3       16.41       36.24     11.96 o 
   3   9   3       18.95       14.40     10.78 o 
   4   9   3       66.21       92.92     20.65 o 
   5   9   3        4.74       -8.28     11.39 o 
   6   9   3        0.42      -11.71     11.71 o 
  -4  10   3       73.93       58.85     14.13 o 
  -3  10   3       31.52       32.55     12.20 o 
  -2  10   3        0.54       -0.50     10.77 o 
  -1  10   3        2.16       15.23     14.81 o 
   0  10   3        8.01      -14.33     21.77 o 
   1  10   3       29.44       43.99     16.50 o 
   2  10   3        0.08       -9.24     13.12 o 
   3  10   3       91.24      139.93     22.66 o 
 -13   0   4      239.35      238.99     75.34 o 
 -12   0   4       38.55       17.64     11.59 o 
 -11   0   4       91.93       91.90     16.42 o 
 -10   0   4     2320.74     2279.22     86.88 o 
  -9   0   4        1.93       -0.73      7.36 o 
  -8   0   4       73.95       44.43      7.99 o 
  -7   0   4      348.10      337.00     11.32 o 
  -6   0   4     1027.50     1099.84     24.69 o 
  -5   0   4      434.24      482.87     11.81 o 
  -4   0   4        2.94        4.70      3.26 o 
  -3   0   4     1005.68      943.39     15.95 o 
  -2   0   4     2120.99     2209.33     38.34 o 
  -1   0   4      880.39      891.03     18.07 o 
   0   0   4        0.79       -2.43      2.43 o 
   1   0   4     5832.87     6064.10     91.02 o 
   2   0   4    51671.81    51234.70    486.93 o 
   3   0   4      137.89      149.73      5.37 o 
   4   0   4     2453.10     2752.36     25.86 o 
   5   0   4     1612.34     1617.12     17.70 o 
   6   0   4      614.82      531.12     10.51 o 
   7   0   4      570.26      550.76     24.69 o 
   8   0   4       30.92       26.88     10.03 o 
   9   0   4      262.73      273.61     51.62 o 
  10   0   4       15.22       17.91     11.71 o 
  11   0   4      300.19      309.81     38.20 o 
  12   0   4       23.19       42.97     14.65 o 
  13   0   4        4.91       -0.06     24.59 o 
 -13   1   4      167.20      174.38     17.43 o 
 -12   1   4       16.29       26.37      9.12 o 
 -11   1   4        9.48        8.77      7.94 o 
 -10   1   4       22.13       27.90      7.82 o 
  -9   1   4      298.95      261.48     14.54 o 
  -8   1   4       98.15      102.69      7.07 o 
  -7   1   4      296.85      316.39      7.97 o 
  -6   1   4     1665.58     1642.55     18.09 o 
  -5   1   4      230.15      294.48      6.80 o 
  -4   1   4     1102.60     1197.03     13.29 o 
  -3   1   4        0.31       11.29      2.43 o 
  -2   1   4    13978.64    13943.89     98.88 o 
  -1   1   4     2513.83     2531.99     26.03 o 
   0   1   4    14907.21    14669.21    114.91 o 
   1   1   4     1399.04     1284.45     12.00 o 
   2   1   4     4037.15     4202.18     29.39 o 
   3   1   4        9.77        4.58      2.22 o 
   4   1   4     1518.28     1558.49     15.25 o 
   5   1   4     1407.11     1338.68     15.35 o 
   6   1   4      293.27      306.05      7.41 o 
   7   1   4        9.79        8.95      4.38 o 
   8   1   4       36.60       23.81      7.54 o 
   9   1   4        9.76       10.66      6.64 o 
  10   1   4       78.03       87.73     13.72 o 
  11   1   4       41.92       30.46      9.17 o 
  12   1   4       10.64       18.47     10.80 o 
  13   1   4       37.67       26.36     11.73 o 
 -13   2   4      136.13      118.02     15.47 o 
 -12   2   4      118.10      114.59     18.68 o 
 -11   2   4      215.83      201.47     15.41 o 
 -10   2   4      619.57      608.57     21.69 o 
  -9   2   4        7.04       -0.92      5.47 o 
  -8   2   4      300.68      333.77     12.82 o 
  -7   2   4      469.61      435.68      9.25 o 
  -6   2   4       75.93       89.17      4.75 o 
  -5   2   4      488.50      496.98      8.43 o 
  -4   2   4      358.49      436.33      7.58 o 
  -3   2   4      681.38      748.02     10.03 o 
  -2   2   4      760.98      768.40     10.05 o 
  -1   2   4      187.89      199.51      4.94 o 
   0   2   4     5950.26     5704.19     39.70 o 
   1   2   4       28.63       32.96      2.61 o 
   2   2   4       67.92       63.69      2.70 o 
   3   2   4      251.12      213.53      5.00 o 
   4   2   4      193.58      182.04      5.71 o 
   5   2   4       45.58       60.18      4.21 o 
   6   2   4       15.69       28.25      4.35 o 
   7   2   4      108.93      103.01      7.90 o 
   8   2   4       10.19        8.79      6.44 o 
   9   2   4      203.94      196.69     22.42 o 
  10   2   4      104.21      105.27     12.07 o 
  11   2   4       28.45       19.57      9.22 o 
  12   2   4       24.87       22.99      9.64 o 
 -13   3   4      223.14      239.91     20.14 o 
 -12   3   4       37.47       23.85      9.66 o 
 -11   3   4      141.13      129.63     13.70 o 
 -10   3   4      184.03      193.62     14.58 o 
  -9   3   4        2.57        8.32      5.73 o 
  -8   3   4       50.34       60.88      7.71 o 
  -7   3   4       48.82       52.21      5.09 o 
  -6   3   4       26.15       25.21      4.90 o 
  -5   3   4       61.22       63.89      4.46 o 
  -4   3   4       55.88       77.26      4.37 o 
  -3   3   4     4080.89     4109.09     33.54 o 
  -2   3   4      137.11      198.23      5.47 o 
  -1   3   4     1035.06      890.89     10.97 o 
   0   3   4     1394.72     1532.25     14.26 o 
   1   3   4      868.42      918.59     12.55 o 
   2   3   4        4.57        5.75      2.04 o 
   3   3   4      185.01      221.04      5.44 o 
   4   3   4        1.67        4.52      1.93 o 
   5   3   4      293.77      274.50      6.18 o 
   6   3   4       17.73       14.05      4.21 o 
   7   3   4      100.65      109.95     14.51 o 
   8   3   4      147.50      168.59     12.22 o 
   9   3   4        0.13       -6.15     10.41 o 
  10   3   4        7.77        3.84      7.04 o 
  11   3   4       16.91        5.16      9.96 o 
  12   3   4        6.52        7.32      9.08 o 
 -12   4   4        5.96       -0.65      8.23 o 
 -11   4   4       24.62        7.40      7.77 o 
 -10   4   4      596.28      596.55     22.07 o 
  -9   4   4        2.04        6.49      5.45 o 
  -8   4   4       33.88       35.29      7.15 o 
  -7   4   4      120.65      131.10      9.54 o 
  -6   4   4      147.17      149.19      7.96 o 
  -5   4   4        2.33        4.97      3.25 o 
  -4   4   4      562.25      540.42     16.59 o 
  -3   4   4      437.86      503.77     11.67 o 
  -2   4   4      357.36      353.99     10.04 o 
  -1   4   4      923.45     1025.34     14.33 o 
   0   4   4      213.78      199.57      6.16 o 
   1   4   4      213.94      277.15      9.40 o 
   2   4   4        0.36       -1.07      2.35 o 
   3   4   4       36.00       25.95      3.44 o 
   4   4   4       53.18       74.16      4.23 o 
   5   4   4      201.98      225.67      8.98 o 
   6   4   4       56.53       63.26      6.33 o 
   7   4   4       26.08       16.27      5.85 o 
   8   4   4        8.38       19.17      7.43 o 
   9   4   4       30.89       29.14      8.45 o 
  10   4   4       84.95       86.44     11.99 o 
  11   4   4        2.24        7.02      8.29 o 
  12   4   4        1.97        7.81      8.87 o 
 -12   5   4        0.56        9.89     10.42 o 
 -11   5   4       61.15       68.01     13.11 o 
 -10   5   4       77.00      102.40     29.14 o 
  -9   5   4       22.30       19.44      9.04 o 
  -8   5   4      212.10      190.68     14.09 o 
  -7   5   4       75.31       73.32      9.23 o 
  -6   5   4       36.54       47.11      6.39 o 
  -5   5   4      130.48      159.04      9.85 o 
  -4   5   4       61.73       76.82      8.32 o 
  -3   5   4       64.57       72.61      6.54 o 
  -2   5   4      458.55      454.87     12.45 o 
  -1   5   4       93.38       95.44      5.64 o 
   0   5   4       84.99       84.31      8.19 o 
   1   5   4      273.39      255.95      8.73 o 
   2   5   4       96.44       89.88      9.21 o 
   3   5   4      224.99      228.89      8.34 o 
   4   5   4       63.33       68.32      5.66 o 
   5   5   4     1826.15     1722.65     24.88 o 
   6   5   4      429.33      402.17     12.69 o 
   7   5   4      200.72      218.91     11.93 o 
   8   5   4       40.96       43.14      8.76 o 
   9   5   4      175.14      189.18     14.70 o 
  10   5   4        0.13       -6.74      8.64 o 
  11   5   4       24.82       26.19      9.75 o 
 -11   6   4        8.69       15.20     10.01 o 
 -10   6   4       30.46       29.67     10.58 o 
  -9   6   4      155.51      131.92     14.98 o 
  -8   6   4       98.08       73.89     17.37 o 
  -7   6   4       63.43       51.13     10.33 o 
  -6   6   4       91.83      102.11     14.60 o 
  -5   6   4       27.36       39.07      6.25 o 
  -4   6   4      329.14      325.29     14.25 o 
  -3   6   4       96.60      112.46      9.95 o 
  -2   6   4     1152.09     1103.13     22.28 o 
  -1   6   4     1225.73     1206.87     21.05 o 
   0   6   4      609.49      629.22     15.06 o 
   1   6   4      167.74      149.60      9.53 o 
   2   6   4       51.89       52.75      7.24 o 
   3   6   4      198.66      202.26     17.41 o 
   4   6   4      121.18      102.21     11.21 o 
   5   6   4      286.08      305.95     17.17 o 
   6   6   4       52.26       74.23     15.58 o 
   7   6   4       12.85       23.23      9.86 o 
   8   6   4       36.24       39.94     17.80 o 
   9   6   4       53.45       53.11     16.33 o 
  10   6   4        0.99       -7.79     12.96 o 
 -10   7   4        0.58       10.29     10.38 o 
  -9   7   4      197.93      185.20     23.37 o 
  -8   7   4        3.23       -1.70     10.58 o 
  -7   7   4        0.85       18.49     19.04 o 
  -6   7   4       22.20       15.49     10.32 o 
  -5   7   4      459.25      389.22     24.60 o 
  -4   7   4       17.89       24.82      7.90 o 
  -3   7   4       18.29       20.31      6.73 o 
  -2   7   4       53.31       57.15      7.48 o 
  -1   7   4      101.42      106.24     10.74 o 
   0   7   4        8.06       10.98      4.69 o 
   1   7   4      777.17      740.86     19.55 o 
   2   7   4      222.79      188.18     12.72 o 
   3   7   4        2.43        9.36      6.33 o 
   4   7   4       18.16       33.48     11.48 o 
   5   7   4      146.35      140.02     31.51 o 
   6   7   4      152.83      169.97     53.27 o 
   7   7   4       22.11        4.43     14.47 o 
   8   7   4      128.51       94.37     25.96 o 
   9   7   4       82.16       89.60     27.42 o 
  -9   8   4       42.51       48.10     15.07 o 
  -8   8   4        3.43       14.73     15.82 o 
  -7   8   4        1.97       -0.37      9.63 o 
  -6   8   4        0.14        4.00     12.24 o 
  -5   8   4       36.32       30.36     13.42 o 
  -4   8   4       13.37        4.23     12.90 o 
  -3   8   4       47.94       14.70     11.69 o 
  -2   8   4      480.88      451.58     20.99 o 
  -1   8   4      259.52      241.75     17.27 o 
   0   8   4      196.06      158.44     15.21 o 
   1   8   4       13.64       30.97     11.45 o 
   2   8   4       11.71       12.51      9.21 o 
   3   8   4      395.17      400.80     24.03 o 
   4   8   4       17.77       15.61     11.82 o 
   5   8   4        3.45        3.94     19.87 o 
   6   8   4       64.86       47.55     20.44 o 
   7   8   4        0.00      -12.06     14.80 o 
   8   8   4        7.91       -2.34     15.08 o 
  -7   9   4        0.01        9.60     25.71 o 
  -6   9   4      213.47      225.07     31.46 o 
  -5   9   4       58.88       48.75     24.32 o 
  -4   9   4       35.79       55.86     13.49 o 
  -3   9   4       13.83       14.61     10.39 o 
  -2   9   4       50.53       49.41     12.32 o 
  -1   9   4        0.95       -9.16      9.68 o 
   0   9   4        2.79       -3.06     10.08 o 
   1   9   4       44.39       47.59     12.86 o 
   2   9   4      105.32      121.25     19.73 o 
   3   9   4        3.33        2.90     15.14 o 
   4   9   4        0.28        0.20     11.71 o 
   5   9   4       11.23       14.98     14.53 o 
   6   9   4        0.12        6.60     13.51 o 
  -4  10   4        8.89       11.22     11.91 o 
  -3  10   4        4.40       11.13     11.50 o 
  -2  10   4        2.92       -4.64     10.45 o 
  -1  10   4        0.46       10.23     21.48 o 
   0  10   4        0.03        5.10     22.92 o 
   1  10   4        3.16      -16.80     16.80 o 
   2  10   4       21.82       26.92     17.85 o 
   3  10   4       20.95        6.62     14.52 o 
 -13   1   5        2.41        3.65      7.69 o 
 -12   1   5      192.79      220.88     19.17 o 
 -11   1   5       84.11       65.25     13.28 o 
 -10   1   5      427.52      442.87     31.62 o 
  -9   1   5       50.91       80.96     11.98 o 
  -8   1   5        2.58        1.72      4.38 o 
  -7   1   5      202.70      199.28      6.95 o 
  -6   1   5      279.16      307.23      7.53 o 
  -5   1   5        8.56       10.60      2.69 o 
  -4   1   5     1860.59     1697.84     16.98 o 
  -3   1   5      476.45      425.26      7.21 o 
  -2   1   5      182.20      164.23      5.29 o 
  -1   1   5      338.11      305.11      7.64 o 
   0   1   5      402.92      456.54      7.90 o 
   1   1   5      828.88      840.73      8.77 o 
   2   1   5     1011.45     1075.81     10.93 o 
   3   1   5       32.91       50.24      2.98 o 
   4   1   5      575.77      609.86     11.81 o 
   5   1   5      546.92      537.90      8.75 o 
   6   1   5      993.04      888.62     12.73 o 
   7   1   5      426.62      418.36     23.79 o 
   8   1   5      180.80      195.27     12.71 o 
   9   1   5       67.14       64.43      9.72 o 
  10   1   5       38.05       24.32      7.99 o 
  11   1   5       20.87       22.80      8.85 o 
  12   1   5       29.04       33.40     10.62 o 
 -13   2   5        0.96       -4.56      7.94 o 
 -12   2   5       27.91       31.36     10.00 o 
 -11   2   5        0.75       -0.60      6.16 o 
 -10   2   5      146.33      148.12     12.97 o 
  -9   2   5        7.84       10.78      5.95 o 
  -8   2   5        1.98        2.45      4.81 o 
  -7   2   5      135.28      147.25      6.86 o 
  -6   2   5       60.00       54.43      4.73 o 
  -5   2   5     1189.23     1403.89     23.12 o 
  -4   2   5      458.52      548.10     11.24 o 
  -3   2   5     2242.37     2238.69     19.43 o 
  -2   2   5        0.99       -1.91      1.91 o 
  -1   2   5     1703.87     1809.59     16.47 o 
   0   2   5     1042.20     1006.48     11.11 o 
   1   2   5     1154.19     1207.74     11.91 o 
   2   2   5       59.22       53.13      2.59 o 
   3   2   5      967.87     1002.00     10.29 o 
   4   2   5       32.65       40.46      3.53 o 
   5   2   5      114.52      119.23      7.85 o 
   6   2   5      105.38       97.57      5.45 o 
   7   2   5        7.65        8.50      4.10 o 
   8   2   5      302.50      308.70     18.14 o 
   9   2   5        1.38        1.22      6.59 o 
  10   2   5      187.83      200.48     14.95 o 
  11   2   5        7.43        6.47      7.93 o 
  12   2   5       80.22       80.48     13.59 o 
 -13   3   5        9.61       21.12     10.55 o 
 -12   3   5       33.90       18.93      9.50 o 
 -11   3   5        7.99       -6.65      6.98 o 
 -10   3   5        3.17        0.79      6.95 o 
  -9   3   5        0.30        0.63      5.16 o 
  -8   3   5      277.97      239.38     12.51 o 
  -7   3   5       14.60       22.98      4.29 o 
  -6   3   5      351.73      357.95      8.78 o 
  -5   3   5       27.77       29.56      3.81 o 
  -4   3   5     1184.17     1214.75     25.79 o 
  -3   3   5      544.78      656.27      9.67 o 
  -2   3   5      191.10      188.76      5.41 o 
  -1   3   5     2012.98     2082.31     19.17 o 
   0   3   5       65.03       65.56      3.24 o 
   1   3   5        1.15        5.57      2.26 o 
   2   3   5        6.48       16.04      2.42 o 
   3   3   5       23.48       25.34      2.64 o 
   4   3   5      182.52      208.46      5.21 o 
   5   3   5        0.28       -2.20      4.30 o 
   6   3   5      252.57      245.72      9.52 o 
   7   3   5      164.92      176.39      9.08 o 
   8   3   5       17.14       15.73      7.22 o 
   9   3   5       95.87       93.93     12.30 o 
  10   3   5       17.22       20.99      8.17 o 
  11   3   5       57.44       56.39     10.78 o 
  12   3   5        0.34       -4.82      8.53 o 
 -12   4   5      130.15      184.11     21.22 o 
 -11   4   5       88.23       81.64     13.08 o 
 -10   4   5        8.04       20.23      8.39 o 
  -9   4   5      214.73      222.44     12.85 o 
  -8   4   5      560.27      506.21     16.43 o 
  -7   4   5        5.94        1.41      5.52 o 
  -6   4   5       23.16       19.26      5.84 o 
  -5   4   5      568.25      599.75     13.27 o 
  -4   4   5        9.61        3.73      3.58 o 
  -3   4   5        4.10        4.76      2.97 o 
  -2   4   5        1.84        5.55      3.00 o 
  -1   4   5      319.56      409.57      8.97 o 
   0   4   5      118.14      120.56      4.99 o 
   1   4   5      999.84     1021.97     18.77 o 
   2   4   5       61.56       86.71      4.68 o 
   3   4   5      108.03      139.26      5.73 o 
   4   4   5        0.80        1.75      2.36 o 
   5   4   5        4.97        7.13      4.60 o 
   6   4   5     1123.07     1153.12     20.33 o 
   7   4   5       35.69       38.54      6.27 o 
   8   4   5       21.36       27.24      7.57 o 
   9   4   5       22.02       16.67      7.66 o 
  10   4   5       44.14       38.82      9.63 o 
  11   4   5        0.94        0.95      8.07 o 
 -12   5   5       23.52       33.77     11.76 o 
 -11   5   5      161.16      173.21     18.35 o 
 -10   5   5      156.10      161.96     19.31 o 
  -9   5   5       10.81       29.77      9.18 o 
  -8   5   5      132.05      138.24     14.57 o 
  -7   5   5      134.50      143.39     11.51 o 
  -6   5   5      383.38      347.66     12.78 o 
  -5   5   5      125.84      110.84      8.81 o 
  -4   5   5       33.94       40.28      8.93 o 
  -3   5   5      911.41      881.32     18.10 o 
  -2   5   5       56.25       62.66      6.02 o 
  -1   5   5       85.30       78.78      6.96 o 
   0   5   5      288.15      318.15      8.78 o 
   1   5   5       13.77       14.94      3.98 o 
   2   5   5       29.73       31.45      4.61 o 
   3   5   5      133.29      120.34      7.44 o 
   4   5   5      124.86      128.79      6.73 o 
   5   5   5      312.16      335.95     11.12 o 
   6   5   5       98.89       87.20      7.53 o 
   7   5   5      214.33      251.18     14.63 o 
   8   5   5       16.46        4.39      8.22 o 
   9   5   5        3.63       11.09     12.35 o 
  10   5   5        0.01       11.48      8.02 o 
  11   5   5       34.71       36.17     15.30 o 
 -11   6   5        0.20       12.35     10.88 o 
 -10   6   5       28.02       44.87     11.06 o 
  -9   6   5       10.70       11.14      8.59 o 
  -8   6   5      543.70      520.60     23.11 o 
  -7   6   5       52.25       55.83     13.07 o 
  -6   6   5       59.51       76.98     10.77 o 
  -5   6   5      249.84      246.62     13.35 o 
  -4   6   5       38.13       34.07      5.78 o 
  -3   6   5        2.61        1.60      4.66 o 
  -2   6   5       14.59        6.19      4.44 o 
  -1   6   5     1654.81     1551.77     24.25 o 
   0   6   5      976.42      871.28     17.71 o 
   1   6   5      300.22      268.65     12.08 o 
   2   6   5      216.67      189.54     10.41 o 
   3   6   5        1.91       -0.92      4.44 o 
   4   6   5      128.16      140.40     12.32 o 
   5   6   5      139.08      141.62     17.03 o 
   6   6   5      105.67       72.21     12.33 o 
   7   6   5       82.71       69.07     12.76 o 
   8   6   5        7.39       -7.33     11.75 o 
   9   6   5       40.30       24.93     17.45 o 
  10   6   5       44.85       65.18     24.35 o 
 -10   7   5       33.96       24.94     35.78 o 
  -9   7   5       43.74       62.02     14.52 o 
  -8   7   5       24.13       24.71     21.59 o 
  -7   7   5        6.07        4.73      8.95 o 
  -6   7   5       26.09       19.95     18.52 o 
  -5   7   5       49.58       34.47      8.03 o 
  -4   7   5       49.69       54.75     10.18 o 
  -3   7   5      607.27      554.45     19.37 o 
  -2   7   5        1.80        5.59      7.90 o 
  -1   7   5      387.64      393.18     13.08 o 
   0   7   5       46.16       43.58      8.24 o 
   1   7   5       30.70       34.52      7.90 o 
   2   7   5        0.63        1.27      6.21 o 
   3   7   5      242.90      253.91     14.22 o 
   4   7   5       67.67       74.74     21.05 o 
   5   7   5       40.58       50.55     12.02 o 
   6   7   5       10.64       40.15     18.34 o 
   7   7   5       35.90       31.27     17.96 o 
   8   7   5       80.69       49.66     21.87 o 
   9   7   5      111.72      139.01     31.23 o 
  -9   8   5        4.21       42.50     14.60 o 
  -8   8   5       20.29       27.75     12.59 o 
  -7   8   5      325.21      324.43     26.18 o 
  -6   8   5        0.07        3.12     11.02 o 
  -5   8   5      137.89      135.38     18.68 o 
  -4   8   5        0.00       -0.86      8.34 o 
  -3   8   5        5.05        3.81      8.53 o 
  -2   8   5        0.11        6.17      8.92 o 
  -1   8   5        4.58        2.64      8.91 o 
   0   8   5        4.66        2.83     10.66 o 
   1   8   5        7.25        5.75      9.03 o 
   2   8   5       61.19       43.82     15.29 o 
   3   8   5        5.84       -4.79     19.74 o 
   4   8   5        0.06      -10.18     10.18 o 
   5   8   5        5.40        7.30     11.12 o 
   6   8   5       90.25       73.12     24.20 o 
   7   8   5       90.91      108.02     28.92 o 
   8   8   5       17.65       -2.45     16.59 o 
  -7   9   5        4.82       17.72     28.69 o 
  -6   9   5      146.19      161.99     17.95 o 
  -5   9   5      145.77      179.41     18.01 o 
  -4   9   5        4.11       -1.46      9.36 o 
  -3   9   5        0.51       -5.98      9.28 o 
  -2   9   5        1.13       -4.11      9.27 o 
  -1   9   5      200.84      182.19     16.97 o 
   0   9   5        5.64       -4.14     11.58 o 
   1   9   5       18.43       16.69     13.48 o 
   2   9   5        2.81       16.16     16.17 o 
   3   9   5       10.99       24.13     14.44 o 
   4   9   5        0.98       -2.75     21.01 o 
   5   9   5        0.05        9.78     13.82 o 
   6   9   5        2.51        4.87     13.17 o 
  -4  10   5        1.68       13.91     21.06 o 
  -3  10   5        0.18        0.97     21.19 o 
  -2  10   5       49.30       61.80     27.03 o 
  -1  10   5      172.00      145.08     32.05 o 
   0  10   5       34.61       51.78     25.56 o 
   1  10   5        0.35       -3.11     13.50 o 
   2  10   5      134.51      112.65     22.23 o 
   3  10   5       43.19       19.98     27.39 o 
 -14   0   6        2.43       -8.78     11.81 o 
 -13   0   6        2.78       16.65     13.37 o 
 -12   0   6       88.32       82.39     17.27 o 
 -10   0   6       81.75       91.36     15.18 o 
  -9   0   6        6.65       -0.36     15.03 o 
  -8   0   6        3.55        1.30      6.09 o 
  -7   0   6      189.06      209.08     10.12 o 
  -6   0   6      480.27      519.59     14.42 o 
  -5   0   6      365.88      387.92     11.14 o 
  -4   0   6     5149.71     5655.21     70.77 o 
  -3   0   6     2945.07     2811.49     33.05 o 
  -2   0   6     8751.96     8698.02     99.48 o 
  -1   0   6     1990.53     1856.27     27.04 o 
   0   0   6     1118.26     1259.55     20.08 o 
   1   0   6      661.12      670.79     13.96 o 
   2   0   6     7174.69     7578.35     66.34 o 
   3   0   6    27153.31    28402.71    233.25 o 
   4   0   6     4410.28     4362.02     49.94 o 
   5   0   6       58.65       37.98      3.38 o 
   6   0   6     1090.38      966.13     19.88 o 
   7   0   6      267.77      269.78     18.80 o 
   8   0   6       89.91       86.84     14.44 o 
   9   0   6       98.69       85.53     24.97 o 
  10   0   6        0.09        2.86     10.19 o 
  11   0   6      120.82       88.95     17.86 o 
  12   0   6       22.11       33.21     15.08 o 
 -14   1   6        4.95       -8.25     18.35 o 
 -13   1   6       14.69        9.55      9.00 o 
 -12   1   6      560.65      522.65     22.73 o 
 -11   1   6        3.12       14.12      7.68 o 
 -10   1   6     1129.55     1080.82     28.19 o 
  -9   1   6       50.42       44.33     10.40 o 
  -8   1   6      318.07      325.81     10.91 o 
  -7   1   6      457.31      440.39     14.58 o 
  -6   1   6      835.88      828.60     13.11 o 
  -5   1   6      261.36      202.46      6.03 o 
  -4   1   6       71.45       59.10      3.67 o 
  -3   1   6       94.55      114.36      4.26 o 
  -2   1   6     1538.23     1506.24     15.83 o 
  -1   1   6     1640.15     1647.34     16.28 o 
   0   1   6      954.14      914.98     11.06 o 
   1   1   6      602.94      631.84      8.11 o 
   2   1   6      123.18      116.53      3.55 o 
   3   1   6      290.98      284.96      6.09 o 
   4   1   6     6915.65     6930.84     48.31 o 
   5   1   6      127.64      115.94      4.57 o 
   6   1   6      198.69      200.95      6.36 o 
   7   1   6     1390.30     1313.06     24.32 o 
   8   1   6      427.74      415.78     16.72 o 
   9   1   6       92.89       95.24     10.94 o 
  10   1   6        0.83        5.59      6.56 o 
  11   1   6        8.20        2.46      7.95 o 
  12   1   6       67.18       63.36     12.22 o 
 -13   2   6       10.18       -4.80      7.53 o 
 -12   2   6       44.03       23.64      9.34 o 
 -11   2   6      311.63      280.64     17.28 o 
 -10   2   6      127.35      107.09     11.68 o 
  -9   2   6       34.42       26.65     10.25 o 
  -8   2   6      248.14      242.41      9.98 o 
  -7   2   6       24.27       30.14      4.57 o 
  -6   2   6        0.00        0.93      3.01 o 
  -5   2   6      788.66      842.31     12.41 o 
  -4   2   6     1952.38     2170.72     21.15 o 
  -3   2   6     1036.04     1135.88     12.59 o 
  -2   2   6     3135.75     3367.50     25.94 o 
  -1   2   6       14.16       11.24      2.55 o 
   0   2   6      812.92      900.24     10.71 o 
   1   2   6      297.76      343.51      6.20 o 
   2   2   6      502.92      580.54      8.05 o 
   3   2   6      234.30      237.80      5.30 o 
   4   2   6        0.00       -0.92      2.00 o 
   5   2   6        0.35        5.16      2.74 o 
   6   2   6     1473.94     1474.70     18.66 o 
   7   2   6      335.77      311.00     12.63 o 
   8   2   6      130.00      131.33     11.42 o 
   9   2   6       47.20       49.91      9.49 o 
  10   2   6        1.87        3.67      7.04 o 
  11   2   6       81.92       78.99     12.07 o 
  12   2   6        4.84       -0.42      8.92 o 
 -13   3   6        0.08        3.51     10.33 o 
 -12   3   6      227.02      236.80     19.13 o 
 -11   3   6       18.27       20.65      8.18 o 
 -10   3   6      212.30      223.96     15.18 o 
  -9   3   6      584.50      547.28     17.24 o 
  -8   3   6      184.92      181.40     10.77 o 
  -7   3   6        0.46       -3.23      3.23 o 
  -6   3   6       41.65       50.96      5.14 o 
  -5   3   6       21.20       22.83      4.13 o 
  -4   3   6       59.86       70.60      4.84 o 
  -3   3   6     2547.02     2588.31     24.00 o 
  -2   3   6     2398.04     2543.25     24.04 o 
  -1   3   6       39.90       25.28      2.68 o 
   0   3   6     3783.98     3841.35     28.12 o 
   1   3   6       53.42       51.20      3.59 o 
   2   3   6        1.16        7.87      1.99 o 
   3   3   6      367.82      364.94      7.70 o 
   4   3   6      323.45      307.55      7.07 o 
   5   3   6       66.17       59.22      6.06 o 
   6   3   6       22.25       24.95      4.71 o 
   7   3   6        1.23        1.92      4.06 o 
   8   3   6       24.07        7.88      8.35 o 
   9   3   6        8.19        0.18      6.63 o 
  10   3   6        0.05       -6.04      6.04 o 
  11   3   6       43.69       37.38     10.50 o 
  12   3   6        3.71        4.44      8.74 o 
 -13   4   6       95.34       92.88     13.79 o 
 -12   4   6      111.80      123.44     14.72 o 
 -11   4   6       69.35       74.32     11.60 o 
 -10   4   6       99.87      120.42     16.44 o 
  -9   4   6        0.21        9.04      6.04 o 
  -8   4   6      359.65      353.61     14.19 o 
  -7   4   6        0.14        0.35      4.65 o 
  -6   4   6       97.73       88.82      6.38 o 
  -5   4   6        3.84        8.76      5.29 o 
  -4   4   6      100.35       85.97      5.67 o 
  -3   4   6      146.06      135.09      8.17 o 
  -2   4   6      101.27      114.66      6.56 o 
  -1   4   6      185.08      236.56      7.07 o 
   0   4   6        4.58       -2.38      2.44 o 
   1   4   6      410.37      486.14      8.68 o 
   2   4   6       25.44       21.91      3.35 o 
   3   4   6      766.22      802.19     12.85 o 
   4   4   6        8.06        5.35      4.17 o 
   5   4   6      618.55      585.04     13.83 o 
   6   4   6      105.38      108.40      8.63 o 
   7   4   6       79.81       59.73      6.84 o 
   8   4   6       15.05       27.69      8.71 o 
   9   4   6      221.98      226.91     20.74 o 
  10   4   6        2.87       19.81      8.30 o 
  11   4   6       75.94       83.80     12.43 o 
 -12   5   6      105.74      100.12     16.06 o 
 -11   5   6       12.76       23.91     22.16 o 
 -10   5   6       12.02        9.15      8.79 o 
  -9   5   6      354.61      337.90     20.22 o 
  -8   5   6       58.43       64.59     11.12 o 
  -7   5   6       41.31       37.35      7.39 o 
  -6   5   6       45.90       52.80      6.89 o 
  -5   5   6       26.92       21.06      5.73 o 
  -4   5   6       71.21       69.69      6.97 o 
  -3   5   6      657.55      639.57     15.55 o 
  -2   5   6       29.93       26.58      5.04 o 
  -1   5   6      116.30      100.20      5.86 o 
   0   5   6       55.02       51.47      4.71 o 
   1   5   6      293.09      322.32     10.07 o 
   2   5   6      190.60      219.66     10.47 o 
   3   5   6      257.47      259.37     10.09 o 
   4   5   6        7.67       11.03      3.76 o 
   5   5   6      402.29      381.72     11.83 o 
   6   5   6       19.37       18.25      5.12 o 
   7   5   6      470.07      500.98     15.12 o 
   8   5   6       28.31       33.83      8.27 o 
   9   5   6       18.18       18.78     11.54 o 
  10   5   6       83.34       80.80     15.48 o 
  11   5   6      126.27      119.10     19.10 o 
 -11   6   6       13.04       18.56     10.33 o 
 -10   6   6      235.24      215.62     24.13 o 
  -9   6   6       79.97       85.10     13.35 o 
  -8   6   6       16.72       31.83      9.37 o 
  -7   6   6      318.97      333.26     35.60 o 
  -6   6   6       25.97       26.88     10.33 o 
  -5   6   6       98.50       92.65     17.32 o 
  -4   6   6      929.93      969.85     20.98 o 
  -3   6   6      152.78      126.31      8.70 o 
  -2   6   6        0.07       -0.65      4.45 o 
  -1   6   6      111.16      109.30      7.86 o 
   0   6   6      815.67      757.92     22.81 o 
   1   6   6      629.05      649.50     17.32 o 
   2   6   6        7.75       11.50      3.82 o 
   3   6   6      145.81      171.62     12.96 o 
   4   6   6       21.50       18.47      6.69 o 
   5   6   6        0.13        1.71     12.29 o 
   6   6   6        7.00       10.18     11.37 o 
   7   6   6       95.87       76.16     21.58 o 
   8   6   6       12.92       12.44     14.00 o 
   9   6   6        8.25      -10.70     13.13 o 
  10   6   6        8.50       28.85     19.70 o 
 -10   7   6       41.08       39.45     13.70 o 
  -9   7   6       18.29       29.81     31.24 o 
  -8   7   6       29.50       57.78     14.23 o 
  -7   7   6        2.59       -0.78      8.81 o 
  -6   7   6      123.96      146.57     17.78 o 
  -5   7   6      128.73      135.67     16.21 o 
  -4   7   6        0.34       10.19      7.52 o 
  -3   7   6      940.63      821.27     22.51 o 
  -2   7   6        0.33        3.29      5.65 o 
  -1   7   6       25.14       27.00      5.43 o 
   0   7   6      565.39      524.44     16.50 o 
   1   7   6      178.23      169.27     12.33 o 
   2   7   6       31.43       39.94      8.33 o 
   3   7   6      582.04      589.98     23.18 o 
   4   7   6       63.69       59.05     19.67 o 
   5   7   6        0.05       20.43     15.27 o 
   6   7   6        9.79       -6.20     11.99 o 
   7   7   6        1.06        3.15     13.23 o 
   8   7   6       19.61       18.08     17.04 o 
   9   7   6       16.08        4.97     16.51 o 
  -9   8   6       37.24       47.82     18.94 o 
  -8   8   6       80.90       92.89     17.90 o 
  -7   8   6       58.74       95.11     17.78 o 
  -6   8   6        0.05        6.13     10.93 o 
  -5   8   6        2.06       -2.38     10.25 o 
  -4   8   6        3.50       -0.59      7.64 o 
  -3   8   6       17.93       17.37      9.60 o 
  -2   8   6       70.55       70.32     11.74 o 
  -1   8   6        8.01       -2.76      8.68 o 
   0   8   6      459.88      409.51     21.14 o 
   1   8   6      100.46      109.52     17.96 o 
   2   8   6       85.98       46.90     25.44 o 
   3   8   6        3.81       -1.85     10.65 o 
   4   8   6        5.80        4.70     11.37 o 
   5   8   6       24.75       27.64     13.99 o 
   6   8   6      111.38      110.09     27.02 o 
   7   8   6      168.49      186.51     35.38 o 
  -7   9   6       81.15      113.08     27.36 o 
  -6   9   6       14.79       27.60     11.97 o 
  -5   9   6        1.33        1.70      9.96 o 
  -4   9   6      139.99      130.63     16.08 o 
  -3   9   6      104.55      121.35     19.23 o 
  -2   9   6        2.92      -11.02     11.02 o 
  -1   9   6        0.25        3.92     20.22 o 
   0   9   6        0.02       -7.03     11.30 o 
   1   9   6        0.10      -10.95     11.46 o 
   2   9   6       78.37       62.65     34.47 o 
   3   9   6       16.80       14.26     12.89 o 
   4   9   6        0.98        8.34     18.71 o 
   5   9   6        6.32       11.85     14.09 o 
  -4  10   6        2.71       -9.22     18.31 o 
  -3  10   6        0.22       35.72     23.99 o 
  -2  10   6       69.37       65.04     28.91 o 
  -1  10   6       42.30       19.29     24.39 o 
   0  10   6       16.39       73.57     28.51 o 
   1  10   6       23.95        2.56     26.34 o 
   2  10   6        8.52       -9.99     14.51 o 
 -14   1   7       16.76       18.31      9.88 o 
 -13   1   7        1.31        0.90      8.17 o 
 -12   1   7      189.84      187.13     15.89 o 
 -11   1   7       69.57       84.06     19.11 o 
 -10   1   7       42.50       44.51      9.22 o 
  -9   1   7        0.57       -0.55      4.95 o 
  -8   1   7       49.13       49.39      6.19 o 
  -7   1   7      451.42      509.13     16.71 o 
  -6   1   7       28.27       25.07      3.59 o 
  -5   1   7      465.85      440.83      8.72 o 
  -4   1   7      993.80      995.32     12.61 o 
  -3   1   7      974.67      997.09     11.97 o 
  -2   1   7    13925.56    13863.38    107.20 o 
  -1   1   7      918.51      895.82     12.17 o 
   0   1   7      599.27      548.21      7.81 o 
   1   1   7     1903.68     1910.16     18.51 o 
   2   1   7     3311.00     3347.87     26.95 o 
   3   1   7     1033.05     1072.34     11.08 o 
   4   1   7     1122.39     1175.51     14.33 o 
   5   1   7      419.50      422.65     10.40 o 
   6   1   7      148.88      165.80      7.06 o 
   7   1   7       10.26       16.08      5.03 o 
   8   1   7        0.06       -3.71      5.51 o 
   9   1   7       11.68        7.35      6.67 o 
  10   1   7       10.11       17.20      7.52 o 
  11   1   7       57.63       53.94     10.76 o 
  12   1   7       23.47       21.26     10.40 o 
 -13   2   7       86.54       90.70     13.97 o 
 -12   2   7       47.33       59.20     11.54 o 
 -11   2   7        0.03       -2.04      6.61 o 
 -10   2   7       91.06      102.60     11.62 o 
  -9   2   7       14.08       14.52      5.86 o 
  -8   2   7      445.83      431.55     12.63 o 
  -7   2   7       19.85       26.41      6.99 o 
  -6   2   7       33.20       43.18      4.66 o 
  -5   2   7        9.47        0.85      3.14 o 
  -4   2   7      246.32      246.12      6.78 o 
  -3   2   7     2497.85     2491.80     26.24 o 
  -2   2   7       81.88       92.69      4.75 o 
  -1   2   7       62.93       69.41      3.42 o 
   0   2   7     1324.22     1304.75     13.31 o 
   1   2   7      883.59      869.45     10.49 o 
   2   2   7      182.77      165.22      4.65 o 
   3   2   7     2355.27     2535.24     20.22 o 
   4   2   7      131.76      107.27      4.82 o 
   5   2   7       49.46       61.59      4.24 o 
   6   2   7      173.97      163.41      7.32 o 
   7   2   7      964.32      895.18     28.35 o 
   8   2   7        0.05       -2.22      4.90 o 
   9   2   7       50.67       28.09      8.02 o 
  10   2   7       58.59       69.23     10.68 o 
  11   2   7        2.44        4.09     11.75 o 
  12   2   7       12.45        3.81      9.19 o 
 -13   3   7      232.24      238.54     23.73 o 
 -12   3   7        4.64        5.68      8.04 o 
 -11   3   7        0.00        1.99     10.38 o 
 -10   3   7       15.44       14.86      7.79 o 
  -9   3   7      101.92      109.04      9.86 o 
  -8   3   7        2.75        0.66      5.27 o 
  -7   3   7      101.10      129.65      8.16 o 
  -6   3   7       48.65       36.59      4.44 o 
  -5   3   7        2.25        0.91      2.99 o 
  -4   3   7       48.47       67.92      4.48 o 
  -3   3   7      287.40      294.17      7.14 o 
  -2   3   7     1904.29     2300.74     22.67 o 
  -1   3   7      604.24      637.72      9.16 o 
   0   3   7       45.86       36.12      3.28 o 
   1   3   7        0.18       -0.06      1.76 o 
   2   3   7      217.15      282.88      6.27 o 
   3   3   7       19.86       28.60      2.94 o 
   4   3   7       76.26       73.98      4.10 o 
   5   3   7      493.78      511.20     13.03 o 
   6   3   7       11.70        4.83      3.94 o 
   7   3   7      102.77      113.51     11.65 o 
   8   3   7       99.07      100.96      9.47 o 
   9   3   7       59.10       54.41      9.68 o 
  10   3   7       39.49       43.47      9.60 o 
  11   3   7       14.94        8.44      8.63 o 
  12   3   7       55.77       61.61     16.44 o 
 -13   4   7        6.07       16.69     10.36 o 
 -12   4   7      108.77      120.15     14.65 o 
 -11   4   7       16.97       36.03      9.89 o 
 -10   4   7       67.49       81.96     11.37 o 
  -9   4   7      220.69      207.33     12.47 o 
  -8   4   7      488.87      490.46     19.96 o 
  -7   4   7      495.80      487.15     12.39 o 
  -6   4   7      479.48      453.80     11.70 o 
  -5   4   7       53.70       64.31      6.24 o 
  -4   4   7        0.71        5.76      3.09 o 
  -3   4   7      443.03      506.04     10.70 o 
  -2   4   7       11.23       22.43      4.09 o 
  -1   4   7        3.78       -2.21      2.50 o 
   0   4   7      698.69      778.52     12.44 o 
   1   4   7      296.91      350.64      8.14 o 
   2   4   7        1.90       -2.34      2.34 o 
   3   4   7      205.02      192.94      6.76 o 
   4   4   7      327.56      283.33      8.90 o 
   5   4   7      464.10      440.77     12.31 o 
   6   4   7      255.83      266.03     10.59 o 
   7   4   7       11.92        8.08      4.85 o 
   8   4   7       60.46       78.51     11.27 o 
   9   4   7        4.59        2.58      6.59 o 
  10   4   7       60.38       25.20     11.26 o 
  11   4   7       43.77       45.83     14.70 o 
 -12   5   7      113.11      128.80     26.25 o 
 -11   5   7      125.96      157.48     17.77 o 
 -10   5   7        0.20       -2.52      7.36 o 
  -9   5   7      379.79      343.25     20.45 o 
  -8   5   7      278.74      260.90     17.29 o 
  -7   5   7      120.73       92.61      9.97 o 
  -6   5   7       67.48       52.25      9.51 o 
  -5   5   7        8.66        9.27      4.39 o 
  -4   5   7        8.97       12.54      6.54 o 
  -3   5   7        7.62       10.09      5.76 o 
  -2   5   7       78.61       93.03      7.04 o 
  -1   5   7      289.89      304.31      8.88 o 
   0   5   7       36.64       27.82      4.76 o 
   1   5   7       45.65       37.42      5.04 o 
   2   5   7        1.60       10.07      4.03 o 
   3   5   7      327.83      332.79     11.14 o 
   4   5   7      336.16      350.28     12.01 o 
   5   5   7      266.30      283.49     10.63 o 
   6   5   7       13.46       12.59      4.91 o 
   7   5   7      529.89      534.51     15.61 o 
   8   5   7      168.97      208.32     22.57 o 
   9   5   7       64.47       45.45     12.53 o 
  10   5   7      130.02      174.57     20.94 o 
 -11   6   7        1.72       17.40     10.21 o 
 -10   6   7        5.74       10.52      9.23 o 
  -9   6   7       18.73       22.14     14.57 o 
  -8   6   7       71.10       92.18     13.01 o 
  -7   6   7       53.42       86.81     11.79 o 
  -6   6   7      296.27      286.28     19.78 o 
  -5   6   7       19.69       25.26      6.52 o 
  -4   6   7        0.07        7.61      5.69 o 
  -3   6   7     1395.73     1295.63     30.40 o 
  -2   6   7        0.01        0.61      3.88 o 
  -1   6   7       28.33       22.89      5.18 o 
   0   6   7      617.98      607.38     18.64 o 
   1   6   7      627.53      664.08     17.52 o 
   2   6   7      302.53      259.69     14.92 o 
   3   6   7      126.79      121.15     14.22 o 
   4   6   7       81.41      125.23     12.78 o 
   5   6   7        7.33       14.57     12.51 o 
   6   6   7      423.28      383.93     38.29 o 
   7   6   7      105.75       79.88     22.43 o 
   8   6   7       61.52       80.40     22.58 o 
   9   6   7       21.34       19.85     16.51 o 
  10   6   7       34.33       24.16     19.80 o 
 -10   7   7       86.89       72.43     42.73 o 
  -9   7   7      157.78      167.80     21.31 o 
  -8   7   7       13.68       13.66     10.20 o 
  -7   7   7        4.89        2.68      9.12 o 
  -6   7   7       37.77       35.41     18.55 o 
  -5   7   7       53.38       34.01      9.14 o 
  -4   7   7       35.16       31.52      9.79 o 
  -3   7   7      186.06      165.99     12.89 o 
  -2   7   7      213.15      205.54     12.80 o 
  -1   7   7      260.74      234.55     11.93 o 
   0   7   7      101.77       92.17     10.05 o 
   1   7   7      552.45      531.64     18.76 o 
   2   7   7        8.96       18.26      7.85 o 
   3   7   7        1.28        4.51     15.03 o 
   4   7   7        0.20       20.77     12.48 o 
   5   7   7      398.56      454.49     42.67 o 
   6   7   7        0.03       -1.53     12.10 o 
   7   7   7       46.22       64.93     22.39 o 
   8   7   7      107.27      165.79     33.45 o 
   9   7   7       22.49       -2.67     16.96 o 
  -9   8   7        0.51       13.35     11.24 o 
  -8   8   7       12.09       -2.78     10.53 o 
  -7   8   7      101.14      107.66     18.12 o 
  -6   8   7      224.34      220.88     26.87 o 
  -5   8   7      172.95      202.04     36.62 o 
  -4   8   7        1.68        2.62      8.12 o 
  -3   8   7       39.13       38.87     10.31 o 
  -2   8   7        3.46       -8.01      9.72 o 
  -1   8   7      108.57      107.18     14.28 o 
   0   8   7       39.81       19.39     12.54 o 
   1   8   7        0.01        0.99     10.49 o 
   2   8   7       16.82       17.33     12.44 o 
   3   8   7       11.47       10.74     11.51 o 
   4   8   7       17.34       16.76     12.52 o 
   5   8   7       21.91       32.16     14.77 o 
   6   8   7      201.81      212.99     36.00 o 
   7   8   7       74.93       75.37     28.12 o 
  -7   9   7        3.70       13.65     18.12 o 
  -6   9   7       29.94       54.55     17.58 o 
  -5   9   7      174.40      208.74     18.68 o 
  -4   9   7        2.72       -6.08     14.10 o 
  -3   9   7       65.72      179.50     31.89 o 
  -2   9   7      174.20      252.35     35.89 o 
  -1   9   7        0.37       -2.27     19.45 o 
   0   9   7       32.97       19.33     13.80 o 
   1   9   7        0.06       -1.87     12.97 o 
   2   9   7        0.94        3.50     12.38 o 
   3   9   7        0.03       13.01     13.87 o 
   4   9   7        0.16       10.70     13.63 o 
   5   9   7        0.59        3.50     14.02 o 
  -3  10   7       24.53       32.54     25.19 o 
  -2  10   7      140.17      140.34     32.67 o 
  -1  10   7      118.47      111.13     31.24 o 
   0  10   7       11.32        5.77     24.62 o 
   1  10   7       39.74       44.72     18.02 o 
   2  10   7      208.59      231.07     28.03 o 
 -14   0   8      207.35      228.08     27.37 o 
 -13   0   8      121.04      138.37     26.59 o 
 -12   0   8       81.79       97.24     18.74 o 
 -11   0   8      521.98      493.70     29.46 o 
 -10   0   8      364.07      332.11     36.35 o 
  -9   0   8      602.33      591.97     29.37 o 
  -8   0   8      335.08      384.44     16.63 o 
  -7   0   8      115.59      148.27     11.68 o 
  -6   0   8        0.62        2.81      4.05 o 
  -5   0   8     1154.55     1051.73     19.68 o 
  -4   0   8      848.44      815.91     18.34 o 
  -3   0   8     2355.40     2349.00     32.69 o 
  -2   0   8     7449.92     7686.61     91.00 o 
  -1   0   8      418.49      397.36     11.84 o 
   0   0   8     2910.13     2907.43     39.85 o 
   1   0   8     1216.38     1317.67     22.23 o 
   2   0   8     1858.12     1772.63     23.03 o 
   3   0   8     4006.89     4143.14     40.55 o 
   4   0   8     3931.35     3985.09     40.77 o 
   5   0   8     3575.87     3481.39     37.12 o 
   6   0   8      627.62      681.33     21.40 o 
   7   0   8       18.64       15.06      8.48 o 
   8   0   8      118.04      104.04     14.77 o 
   9   0   8      134.95      168.98     19.00 o 
  10   0   8        8.77       15.51     12.09 o 
  11   0   8      734.08      817.68     39.51 o 
  12   0   8      246.27      280.99     28.49 o 
 -14   1   8        5.19        4.22      9.78 o 
 -13   1   8       28.87       25.73      9.67 o 
 -12   1   8        2.46        2.11      7.32 o 
 -11   1   8      305.82      287.96     17.14 o 
 -10   1   8      134.24      127.50     14.18 o 
  -9   1   8       74.64       80.63      8.51 o 
  -8   1   8      366.25      347.76     12.91 o 
  -7   1   8       62.15       42.49      5.09 o 
  -6   1   8      159.69      198.52      7.40 o 
  -5   1   8     1735.08     1861.02     26.75 o 
  -4   1   8     3375.58     3395.70     29.13 o 
  -3   1   8      290.87      296.95      6.69 o 
  -2   1   8      117.54      133.15      5.32 o 
  -1   1   8      872.55      940.43     12.95 o 
   0   1   8       28.81       31.72      2.83 o 
   1   1   8     3627.51     3730.83     31.78 o 
   2   1   8      390.08      351.09      6.48 o 
   3   1   8     2899.01     3016.77     25.12 o 
   4   1   8     2785.21     2749.24     22.85 o 
   5   1   8      515.84      533.67     10.56 o 
   6   1   8      236.27      266.62      8.55 o 
   7   1   8      379.30      400.02     17.27 o 
   8   1   8       10.80       10.24      5.71 o 
   9   1   8      219.34      181.34     19.79 o 
  10   1   8      156.16      192.08     14.98 o 
  11   1   8        0.74       -2.08      7.70 o 
  12   1   8        2.82        3.68      9.23 o 
 -13   2   8       15.94       16.68      9.21 o 
 -12   2   8        8.42       -1.35      6.41 o 
 -11   2   8      135.20      145.62     14.86 o 
 -10   2   8      376.49      345.22     17.16 o 
  -9   2   8      114.05      127.91     10.67 o 
  -8   2   8      260.95      257.40     10.73 o 
  -7   2   8      110.69      119.39      6.79 o 
  -6   2   8       85.43      104.49      6.12 o 
  -5   2   8      189.79      171.05      6.65 o 
  -4   2   8     3158.65     3147.01     29.57 o 
  -3   2   8       13.79       18.99      2.88 o 
  -2   2   8      151.30      211.49      5.89 o 
  -1   2   8      190.28      171.37      4.91 o 
   0   2   8      640.66      709.14      9.51 o 
   1   2   8       23.09       34.74      3.02 o 
   2   2   8     1118.85     1111.48     14.05 o 
   3   2   8      299.23      306.07      6.12 o 
   4   2   8      324.90      302.11      5.42 o 
   5   2   8      230.64      217.83      6.72 o 
   6   2   8       70.15       46.13      5.66 o 
   7   2   8      168.45      185.91     10.83 o 
   8   2   8      328.80      327.89     17.44 o 
   9   2   8       23.47       11.82      7.69 o 
  10   2   8       36.48       47.98      9.95 o 
  11   2   8        5.02        6.55      8.10 o 
  12   2   8        2.26       -2.10     11.74 o 
 -13   3   8       54.38       67.73     13.00 o 
 -12   3   8       58.25       67.65     11.77 o 
 -11   3   8      113.66      112.07     12.86 o 
 -10   3   8      127.09      121.91     12.37 o 
  -9   3   8       77.93       75.97      8.65 o 
  -8   3   8      364.56      341.38     13.37 o 
  -7   3   8        5.76        6.90      4.21 o 
  -6   3   8       62.27       72.84      6.40 o 
  -5   3   8        2.96       -0.31      5.27 o 
  -4   3   8      863.66      855.13     12.83 o 
  -3   3   8      204.66      230.98      6.50 o 
  -2   3   8        3.58       10.99      2.57 o 
  -1   3   8     6267.67     6632.15     61.74 o 
   0   3   8     1400.37     1497.71     16.54 o 
   1   3   8      522.65      666.82     10.60 o 
   2   3   8     1687.99     1710.36     17.39 o 
   3   3   8      363.81      352.95      8.43 o 
   4   3   8      303.74      307.98      7.00 o 
   5   3   8      281.66      270.55      9.59 o 
   6   3   8      917.34      885.30     17.70 o 
   7   3   8       88.65       85.35      9.68 o 
   8   3   8      136.46      128.56     10.34 o 
   9   3   8        1.54       -6.20      6.20 o 
  10   3   8        0.45       -1.01      6.97 o 
  11   3   8        6.64        8.46     14.66 o 
 -13   4   8       24.22       24.62     11.14 o 
 -12   4   8       31.83       30.05     12.30 o 
 -11   4   8      468.66      441.00     21.04 o 
 -10   4   8       89.37      104.11     12.15 o 
  -9   4   8      147.62      155.56     11.33 o 
  -8   4   8     1059.64      991.30     22.45 o 
  -7   4   8       56.15       61.77      6.13 o 
  -6   4   8        9.56       11.10      4.24 o 
  -5   4   8       68.62       72.39      7.40 o 
  -4   4   8       19.93       26.85      4.20 o 
  -3   4   8      135.72      139.06      6.36 o 
  -2   4   8      220.02      209.47      7.92 o 
  -1   4   8      331.54      369.46      8.76 o 
   0   4   8     1065.56     1071.54     14.86 o 
   1   4   8      285.43      268.84      7.56 o 
   2   4   8       62.65       73.20      6.61 o 
   3   4   8       12.85        8.82      2.96 o 
   4   4   8       39.55       41.14      4.75 o 
   5   4   8     1039.79     1029.52     18.77 o 
   6   4   8      113.52      117.78      9.03 o 
   7   4   8      344.63      376.99     14.53 o 
   8   4   8       54.25       57.50      8.57 o 
   9   4   8       16.78        9.62     11.06 o 
  10   4   8       16.43        7.51     20.35 o 
  11   4   8       54.44       58.97     15.34 o 
 -12   5   8        1.76       14.51     10.16 o 
 -11   5   8       39.72       57.17     21.57 o 
 -10   5   8      169.91      155.64     32.58 o 
  -9   5   8      272.04      245.36     18.01 o 
  -8   5   8       18.09       18.55     10.78 o 
  -7   5   8      257.24      229.84     16.98 o 
  -6   5   8       15.77       35.07      8.89 o 
  -5   5   8     1906.73     1804.49     37.12 o 
  -4   5   8      414.51      411.72     13.36 o 
  -3   5   8      571.39      612.14     15.43 o 
  -2   5   8      156.93      161.88      7.70 o 
  -1   5   8       52.16       44.61      4.77 o 
   0   5   8      245.60      242.59      8.24 o 
   1   5   8       52.21       54.21      5.73 o 
   2   5   8       18.39       30.05      4.83 o 
   3   5   8      123.98      129.62      7.96 o 
   4   5   8      332.20      362.37     20.97 o 
   5   5   8      238.09      228.50      9.91 o 
   6   5   8        5.69       12.17      5.86 o 
   7   5   8       75.52      101.14     12.10 o 
   8   5   8      153.02      160.17     14.15 o 
   9   5   8        1.84        5.16     10.46 o 
  10   5   8        7.63        0.08     11.80 o 
 -11   6   8      166.23      182.72     18.91 o 
 -10   6   8        0.54        6.96      9.23 o 
  -9   6   8       51.24       47.11     22.02 o 
  -8   6   8        4.60       11.68      8.19 o 
  -7   6   8       85.63       92.66     12.58 o 
  -6   6   8      256.80      262.07     20.41 o 
  -5   6   8      562.55      505.05     17.53 o 
  -4   6   8      343.25      363.90     13.10 o 
  -3   6   8       32.61       40.15      6.24 o 
  -2   6   8        2.20        6.24      3.90 o 
  -1   6   8      230.13      220.20      8.72 o 
   0   6   8      595.65      615.19     14.80 o 
   1   6   8      446.27      427.05     17.49 o 
   2   6   8      897.79      868.20     17.54 o 
   3   6   8       43.39       37.55      6.15 o 
   4   6   8      316.06      291.28     16.41 o 
   5   6   8      983.19      961.24     34.86 o 
   6   6   8       34.58        2.51     11.70 o 
   7   6   8       40.95       26.73     17.95 o 
   8   6   8        0.89        2.39     15.58 o 
   9   6   8       69.30       71.63     24.65 o 
 -10   7   8        5.44       17.31     11.71 o 
  -9   7   8      133.40      144.73     20.08 o 
  -8   7   8        0.01        1.18      9.82 o 
  -7   7   8       59.96       75.62     15.32 o 
  -6   7   8      101.97       86.01     25.76 o 
  -5   7   8       43.13       39.91      9.64 o 
  -4   7   8      151.58      126.17     15.06 o 
  -3   7   8      495.23      453.56     19.80 o 
  -2   7   8      340.67      320.48     16.78 o 
  -1   7   8       22.41       43.92      8.39 o 
   0   7   8       13.54       19.74     12.93 o 
   1   7   8       24.55       30.18     10.11 o 
   2   7   8      136.62      173.63     30.17 o 
   3   7   8      643.63      598.09     31.38 o 
   4   7   8      314.35      301.37     25.64 o 
   5   7   8        0.80       -9.01      9.01 o 
   6   7   8       28.96       -2.26     14.29 o 
   7   7   8        1.26      -11.75     11.75 o 
   8   7   8        1.11       23.24     18.89 o 
  -9   8   8        0.61        2.09     11.47 o 
  -8   8   8        7.72       21.71     11.78 o 
  -7   8   8        3.04       19.08     12.14 o 
  -6   8   8       25.67       11.97     12.75 o 
  -5   8   8       34.55       68.00     12.22 o 
  -4   8   8       22.33       25.75      9.72 o 
  -3   8   8       53.23       93.00     20.51 o 
  -2   8   8        8.36       -2.97     18.87 o 
  -1   8   8       13.93       31.46     20.91 o 
   0   8   8      628.61      605.63     47.50 o 
   1   8   8      343.63      293.11     42.88 o 
   2   8   8       16.46       -4.27     10.85 o 
   3   8   8       74.36       97.82     30.82 o 
   4   8   8      115.14      126.79     21.08 o 
   5   8   8       54.64       47.11     16.25 o 
   6   8   8       20.32       45.73     22.34 o 
   7   8   8        0.07        5.30     16.95 o 
  -7   9   8        2.56        1.61     11.00 o 
  -6   9   8        1.41        4.42     20.50 o 
  -5   9   8        8.17       27.46     22.21 o 
  -4   9   8       88.73       78.79     27.61 o 
  -3   9   8       11.37       39.33     24.72 o 
  -2   9   8      233.78      259.69     36.62 o 
  -1   9   8      193.81      176.30     32.04 o 
   0   9   8        1.25       -7.73     12.54 o 
   1   9   8       32.31        1.06     13.57 o 
   2   9   8        6.78       30.16     15.08 o 
   3   9   8       13.17       37.03     15.40 o 
   4   9   8        9.62       13.20     14.00 o 
   5   9   8        0.06       11.91     14.13 o 
  -3  10   8       45.15       56.69     27.12 o 
  -2  10   8        1.37        4.86     21.80 o 
  -1  10   8       67.20       65.61     28.13 o 
   0  10   8        6.29       18.96     24.90 o 
   1  10   8        6.27        9.25     20.64 o 
 -14   1   9       97.81       90.43     15.08 o 
 -13   1   9       81.11       99.32     14.18 o 
 -12   1   9       24.54       36.50      9.37 o 
 -11   1   9       12.90        8.45      7.82 o 
 -10   1   9      833.41      771.14     34.23 o 
  -9   1   9      157.72      157.73     10.35 o 
  -8   1   9       94.69       82.24      7.20 o 
  -7   1   9       62.45       49.71      5.73 o 
  -6   1   9      265.65      278.32      8.44 o 
  -5   1   9     2552.85     2618.87     25.41 o 
  -4   1   9       49.43       19.83      3.03 o 
  -3   1   9       14.74       14.13      3.14 o 
  -2   1   9      292.14      202.86      6.31 o 
  -1   1   9      376.99      374.73      7.66 o 
   0   1   9      169.95      156.44      5.31 o 
   1   1   9        0.04        0.74      2.04 o 
   2   1   9     1112.14     1130.29     12.97 o 
   3   1   9       13.30       12.91      2.23 o 
   4   1   9      303.24      292.76      5.28 o 
   5   1   9      256.26      265.00     10.61 o 
   6   1   9       19.90       19.72      4.61 o 
   7   1   9      552.31      528.61     18.84 o 
   8   1   9      152.82      160.56     11.11 o 
   9   1   9        0.27        6.25      8.71 o 
  10   1   9        7.39       -1.55      7.01 o 
  11   1   9       83.14       69.47     12.33 o 
  12   1   9        0.83       -2.68      8.81 o 
 -13   2   9        5.05        3.36      8.13 o 
 -12   2   9        1.27       11.84      8.17 o 
 -11   2   9      124.54      135.35     16.32 o 
 -10   2   9      267.25      257.02     15.52 o 
  -9   2   9      263.39      270.35     23.65 o 
  -8   2   9        5.40        6.96      4.48 o 
  -7   2   9        0.47       -2.41      5.09 o 
  -6   2   9       70.19       76.46      6.30 o 
  -5   2   9      746.44      698.62     14.74 o 
  -4   2   9      180.31      209.55      6.82 o 
  -3   2   9     2303.17     2419.62     24.28 o 
  -2   2   9       86.16       93.85      4.50 o 
  -1   2   9      110.01      109.51      4.27 o 
   0   2   9       36.97       40.02      3.15 o 
   1   2   9       43.61       54.10      3.50 o 
   2   2   9       51.16       63.42      3.72 o 
   3   2   9      759.26      787.59      9.75 o 
   4   2   9        0.20       -0.02      1.69 o 
   5   2   9     3006.71     3028.54     29.79 o 
   6   2   9      184.71      155.96      7.52 o 
   7   2   9       29.96       23.95      5.80 o 
   8   2   9        0.11        6.48      5.65 o 
   9   2   9       55.27       68.46     10.36 o 
  10   2   9        9.96       -6.90      7.02 o 
  11   2   9        3.05       -7.90      7.90 o 
 -13   3   9       42.71       42.02     11.06 o 
 -12   3   9       11.74       10.91      8.25 o 
 -11   3   9      152.87      155.71     14.16 o 
 -10   3   9        2.45        6.14      5.93 o 
  -9   3   9        9.20        9.92      6.02 o 
  -8   3   9        6.17        2.92      3.94 o 
  -7   3   9       23.93       17.50      7.45 o 
  -6   3   9        0.03       -1.42      3.31 o 
  -5   3   9      514.77      520.62     11.49 o 
  -4   3   9       92.69      105.16      5.75 o 
  -3   3   9      523.56      548.85     10.37 o 
  -2   3   9     1651.63     1671.41     18.81 o 
  -1   3   9       12.92       12.82      2.63 o 
   0   3   9        4.76        7.73      2.45 o 
   1   3   9      523.06      634.64     11.03 o 
   2   3   9      196.37      192.71      5.86 o 
   3   3   9      174.14      187.39      5.70 o 
   4   3   9      440.78      427.35      8.26 o 
   5   3   9       84.18       87.21      6.61 o 
   6   3   9        7.87        6.71      4.12 o 
   7   3   9       83.76       79.40      8.22 o 
   8   3   9       19.87       21.79      6.76 o 
   9   3   9        0.28       -5.10      6.51 o 
  10   3   9       27.00        1.25     11.33 o 
  11   3   9      136.06      129.24     18.61 o 
 -13   4   9        6.96       14.34     10.57 o 
 -12   4   9       10.62       11.92      9.11 o 
 -11   4   9        2.28        6.55      7.61 o 
 -10   4   9      304.77      301.02     28.11 o 
  -9   4   9      306.82      297.83     14.23 o 
  -8   4   9        5.29        5.21      5.58 o 
  -7   4   9      937.50      876.47     16.86 o 
  -6   4   9      653.46      663.47     16.99 o 
  -5   4   9       19.89       27.50      4.74 o 
  -4   4   9      350.05      351.29      9.42 o 
  -3   4   9     1596.67     1602.46     24.26 o 
  -2   4   9      465.65      498.75     14.71 o 
  -1   4   9       68.96       95.54      4.96 o 
   0   4   9        4.05        0.45      2.74 o 
   1   4   9     1011.42     1054.64     18.70 o 
   2   4   9      483.62      434.32      8.64 o 
   3   4   9        9.00       16.46      4.25 o 
   4   4   9       82.93       80.37      6.46 o 
   5   4   9       67.47       79.50      7.95 o 
   6   4   9        5.55       12.51      4.39 o 
   7   4   9       26.52       36.52      8.72 o 
   8   4   9      120.54      130.45     13.30 o 
   9   4   9      275.55      309.81     22.24 o 
  10   4   9       54.83       64.31     16.16 o 
  11   4   9        3.50       11.54     12.33 o 
 -12   5   9       22.34       23.11     10.74 o 
 -11   5   9       11.18       10.95     12.24 o 
 -10   5   9       18.74       29.39     10.13 o 
  -9   5   9      214.73      212.10     17.03 o 
  -8   5   9       81.40       81.54     11.90 o 
  -7   5   9       69.66       85.36      9.52 o 
  -6   5   9      637.35      546.48     18.53 o 
  -5   5   9      183.43      158.84      9.65 o 
  -4   5   9      151.56      139.08      9.18 o 
  -3   5   9      808.98      760.28     17.35 o 
  -2   5   9        3.56        2.63      3.72 o 
  -1   5   9       58.33       67.55      5.40 o 
   0   5   9      425.43      416.35     11.66 o 
   1   5   9       97.71      106.00      7.02 o 
   2   5   9        1.08        0.36      3.81 o 
   3   5   9        2.86       14.44      5.02 o 
   4   5   9       89.08      120.39     14.73 o 
   5   5   9      113.85      117.51     10.40 o 
   6   5   9      351.76      396.68     23.67 o 
   7   5   9       44.33       49.25     11.99 o 
   8   5   9        4.30        4.47      7.70 o 
   9   5   9      139.11      158.37     26.07 o 
  10   5   9        0.90       -4.18     11.12 o 
 -11   6   9       29.79       29.17     10.32 o 
 -10   6   9       90.81      101.83     14.97 o 
  -9   6   9       35.04       53.36     11.51 o 
  -8   6   9       20.15       17.72      8.93 o 
  -7   6   9      132.29      103.98     12.92 o 
  -6   6   9      377.69      398.42     16.39 o 
  -5   6   9        1.35        2.70      5.57 o 
  -4   6   9        1.85       -1.06      4.11 o 
  -3   6   9       72.20       66.56      7.15 o 
  -2   6   9        1.76       -3.98      4.82 o 
  -1   6   9      684.62      584.28     13.15 o 
   0   6   9       11.34       14.29      4.51 o 
   1   6   9      208.49      173.15     10.04 o 
   2   6   9      784.01      826.15     19.70 o 
   3   6   9      389.34      416.18     20.69 o 
   4   6   9      185.01      209.30     30.21 o 
   5   6   9       10.62       15.52      7.51 o 
   6   6   9       41.25       40.90      9.96 o 
   7   6   9        0.04        0.81      8.69 o 
   8   6   9      431.97      419.45     44.12 o 
   9   6   9       32.52       29.16     19.93 o 
 -10   7   9       15.50       28.78     12.46 o 
  -9   7   9        5.93        9.35     11.87 o 
  -8   7   9        0.74       -2.04      9.47 o 
  -7   7   9       60.14       55.73     13.82 o 
  -6   7   9        0.78       13.45      9.96 o 
  -5   7   9       60.41       54.59     20.91 o 
  -4   7   9       31.81       40.25     14.83 o 
  -3   7   9        0.78       -3.44      7.48 o 
  -2   7   9      188.49      212.19     14.45 o 
  -1   7   9      609.20      581.28     43.22 o 
   0   7   9       17.45       13.43      8.01 o 
   1   7   9      112.45      119.96     13.37 o 
   2   7   9        0.96        6.74      5.83 o 
   3   7   9      392.93      366.00     28.44 o 
   4   7   9        5.40        4.62     11.85 o 
   5   7   9       15.80        8.81     15.33 o 
   6   7   9        0.82      -10.44     10.44 o 
   7   7   9       30.48       40.38     20.49 o 
   8   7   9       45.67       83.42     26.68 o 
  -9   8   9        9.95       28.02     22.16 o 
  -8   8   9       17.98        7.91     15.87 o 
  -7   8   9       25.39       21.70     19.42 o 
  -6   8   9       16.59        3.61     12.50 o 
  -5   8   9      236.09      237.55     17.94 o 
  -4   8   9       55.94        2.77     20.35 o 
  -3   8   9      201.58      131.82     28.37 o 
  -2   8   9      144.81      120.04     27.71 o 
  -1   8   9      319.02      336.29     37.22 o 
   0   8   9       23.84       33.84     14.51 o 
   1   8   9       69.13       36.47     14.99 o 
   2   8   9       20.32        7.91     10.81 o 
   3   8   9        2.09        1.09     11.98 o 
   4   8   9        0.24       -0.90     12.08 o 
   5   8   9       10.51       11.02     13.75 o 
   6   8   9        8.85       11.03     12.85 o 
   7   8   9       67.36       94.04     28.71 o 
  -7   9   9       35.31       50.32     21.16 o 
  -6   9   9        2.27       15.44     21.08 o 
  -5   9   9       72.71      128.13     29.71 o 
  -4   9   9       89.83       87.28     28.08 o 
  -3   9   9      409.62      384.22     43.69 o 
  -2   9   9       49.98       22.87     21.58 o 
  -1   9   9       47.07       15.32     20.94 o 
   0   9   9        0.13       18.61     14.09 o 
   1   9   9        6.84       -3.14     13.01 o 
   2   9   9        4.84       -7.85     12.21 o 
   3   9   9        2.55        8.79     13.03 o 
   4   9   9       18.90       15.64     15.00 o 
   5   9   9       11.97      -13.29     13.29 o 
  -3  10   9      199.28      242.56     39.24 o 
  -2  10   9       13.28      -20.24     20.24 o 
  -1  10   9       37.66       11.09     23.73 o 
   0  10   9      213.74      278.44     42.16 o 
   1  10   9       93.28      105.19     23.47 o 
 -14   0  10       41.43       41.99     16.72 o 
 -13   0  10      395.73      429.53     32.81 o 
 -12   0  10      869.27      814.97     38.35 o 
 -11   0  10      138.01      152.44     39.37 o 
 -10   0  10       99.03      106.01     16.33 o 
  -9   0  10      165.41      146.18     12.83 o 
  -8   0  10       23.36       16.58      7.71 o 
  -7   0  10      713.02      774.91     22.38 o 
  -6   0  10       18.76       10.79      5.46 o 
  -5   0  10      294.12      275.86     10.64 o 
  -4   0  10     2386.33     2591.03     34.42 o 
  -3   0  10      411.44      470.68     13.97 o 
  -2   0  10     3655.66     3877.58     43.64 o 
  -1   0  10      201.13      177.76      9.28 o 
   0   0  10      848.57      789.87     17.80 o 
   1   0  10     3098.08     3122.86     90.22 o 
   2   0  10      313.70      258.08     11.64 o 
   3   0  10      908.93      912.92     14.40 o 
   4   0  10      622.91      598.36     13.39 o 
   5   0  10     2563.90     2645.91     32.24 o 
   6   0  10       74.61      103.52     10.65 o 
   7   0  10       46.03       63.71     10.05 o 
   8   0  10       94.83       80.52     11.74 o 
   9   0  10        0.35        5.51     16.00 o 
  10   0  10       46.60       33.37     13.34 o 
  11   0  10       13.07        5.30     12.51 o 
  12   0  10       29.52       38.43     31.46 o 
 -14   1  10        0.94        8.16      9.27 o 
 -13   1  10       61.73       28.24     10.53 o 
 -12   1  10      113.04       87.28     12.36 o 
 -11   1  10       17.98       13.70      7.56 o 
 -10   1  10      749.37      732.46     40.10 o 
  -9   1  10      262.07      263.25     11.23 o 
  -8   1  10      165.81      156.67     11.92 o 
  -7   1  10      787.00      826.97     16.49 o 
  -6   1  10      836.23      811.15     15.31 o 
  -5   1  10      298.75      354.99      8.96 o 
  -4   1  10     2997.21     3271.53     29.11 o 
  -3   1  10     4322.51     4290.61     42.44 o 
  -2   1  10     2074.24     1974.72     20.96 o 
  -1   1  10       29.18       20.91      3.15 o 
   0   1  10        3.85        1.66      2.07 o 
   1   1  10       51.23       45.34      3.26 o 
   2   1  10     1045.63     1108.91     13.28 o 
   3   1  10     3038.03     2929.94     24.11 o 
   4   1  10      429.62      420.82      7.99 o 
   5   1  10      664.26      708.85     12.11 o 
   6   1  10     2149.71     2061.85     28.58 o 
   7   1  10       86.74       89.92      7.79 o 
   8   1  10        4.34        0.27      5.45 o 
   9   1  10      217.29      211.50     14.86 o 
  10   1  10      120.93      138.13     15.99 o 
  11   1  10       18.82       19.95     14.56 o 
 -13   2  10        0.54       -3.16      7.62 o 
 -12   2  10      290.53      256.80     18.04 o 
 -11   2  10        0.15       -4.47      5.85 o 
 -10   2  10      124.50       97.89     10.13 o 
  -9   2  10      864.80      805.38     25.24 o 
  -8   2  10      466.79      448.97     16.51 o 
  -7   2  10      103.22      115.78      7.69 o 
  -6   2  10      761.92      721.68     14.76 o 
  -5   2  10        8.77        9.36      4.54 o 
  -4   2  10     1679.17     1763.76     20.62 o 
  -3   2  10      591.19      565.08     10.16 o 
  -2   2  10     4405.57     4847.43     45.11 o 
  -1   2  10        0.66        1.44      2.27 o 
   0   2  10     1632.17     1655.76     16.81 o 
   1   2  10      234.98      242.69      6.43 o 
   2   2  10        0.05        6.33      2.39 o 
   3   2  10      634.95      697.02     10.22 o 
   4   2  10        3.47        0.23      1.95 o 
   5   2  10      493.39      464.24     10.41 o 
   6   2  10      578.60      571.01     13.16 o 
   7   2  10       15.18       14.79      5.76 o 
   8   2  10        8.83       11.10      5.66 o 
   9   2  10      159.66      150.27     13.31 o 
  10   2  10       75.53       74.06     11.62 o 
  11   2  10       95.76       74.59     16.49 o 
 -13   3  10       15.97       34.90     14.70 o 
 -12   3  10        3.96       15.87      8.63 o 
 -11   3  10        6.90       -1.73      6.70 o 
 -10   3  10      176.69      169.53     13.28 o 
  -9   3  10        0.07       -1.44      5.12 o 
  -8   3  10       37.60       32.06      8.63 o 
  -7   3  10      395.49      350.91     10.85 o 
  -6   3  10       34.98       48.00      5.11 o 
  -5   3  10       39.99       52.56      5.12 o 
  -4   3  10        6.02        1.56      3.25 o 
  -3   3  10      207.42      216.32      6.91 o 
  -2   3  10      106.68      129.15      5.26 o 
  -1   3  10      946.02      843.22     13.13 o 
   0   3  10      253.53      240.76      6.73 o 
   1   3  10      101.02       94.58      5.11 o 
   2   3  10      157.77      187.68      6.52 o 
   3   3  10      326.31      349.85      7.60 o 
   4   3  10      206.96      235.00      9.61 o 
   5   3  10        0.03       -0.70      3.27 o 
   6   3  10       78.86       80.02      6.85 o 
   7   3  10       34.90       30.60      6.51 o 
   8   3  10       29.14       30.66      9.16 o 
   9   3  10       89.69       87.82     16.38 o 
  10   3  10       36.67       35.67     12.63 o 
  11   3  10        9.92       23.22     20.83 o 
 -13   4  10        2.73        6.14      9.87 o 
 -12   4  10       19.90       22.66     14.22 o 
 -11   4  10       81.07       97.08     12.54 o 
 -10   4  10        1.45        5.47      7.03 o 
  -9   4  10      167.41      175.65     13.38 o 
  -8   4  10      341.78      337.35     14.18 o 
  -7   4  10     1034.27     1041.34     18.57 o 
  -6   4  10      350.91      323.32     10.46 o 
  -5   4  10      282.40      279.19      9.50 o 
  -4   4  10      176.41      185.26      7.37 o 
  -3   4  10        9.78        3.14      2.88 o 
  -2   4  10      137.97      159.08      7.25 o 
  -1   4  10       21.04       20.55      3.49 o 
   0   4  10       13.27        9.85      3.38 o 
   1   4  10       76.81      101.64      6.27 o 
   2   4  10     1296.41     1301.07     15.86 o 
   3   4  10      123.79      117.31      5.98 o 
   4   4  10      420.77      423.31     20.57 o 
   5   4  10       37.93       43.67      6.74 o 
   6   4  10       24.63       23.29      6.37 o 
   7   4  10        6.92       -4.29      6.89 o 
   8   4  10       80.29       67.84     11.15 o 
   9   4  10       66.35       58.29     13.54 o 
  10   4  10        4.94        1.87     10.58 o 
 -12   5  10       13.97       14.87     10.15 o 
 -11   5  10       83.78       77.63     13.45 o 
 -10   5  10        8.88        4.59      7.59 o 
  -9   5  10      173.42      134.19     14.47 o 
  -8   5  10       81.83       65.09     11.19 o 
  -7   5  10      495.76      446.37     15.22 o 
  -6   5  10       45.35       67.71      6.91 o 
  -5   5  10       76.05       57.44      6.53 o 
  -4   5  10        9.32        6.25      4.44 o 
  -3   5  10       45.42       51.42      6.26 o 
  -2   5  10       26.81       18.77      4.62 o 
  -1   5  10       62.05       42.34      4.85 o 
   0   5  10      114.97      109.13      7.22 o 
   1   5  10        3.86        8.28      4.27 o 
   2   5  10        0.33        6.46      4.10 o 
   3   5  10     1204.04     1197.48     25.88 o 
   4   5  10      235.96      243.21     17.02 o 
   5   5  10       29.29       25.79      6.97 o 
   6   5  10       99.30      102.97     10.68 o 
   7   5  10      259.32      321.75     21.08 o 
   8   5  10       38.01       25.61      9.87 o 
   9   5  10        1.78        5.92     11.10 o 
  10   5  10       18.20       11.69     14.37 o 
 -11   6  10       34.55       18.96     10.21 o 
 -10   6  10        1.67       -0.14      9.34 o 
  -9   6  10        1.09       15.46      9.01 o 
  -8   6  10       12.16        3.76      8.45 o 
  -7   6  10       11.09       13.56      9.42 o 
  -6   6  10      360.91      330.19     22.77 o 
  -5   6  10      114.26      154.09     16.32 o 
  -4   6  10        8.55       15.85      5.11 o 
  -3   6  10      120.17      115.98      7.77 o 
  -2   6  10        0.24       -0.10      4.06 o 
  -1   6  10       19.18       16.13      6.80 o 
   0   6  10        8.54       18.93      5.35 o 
   1   6  10      186.19      153.34      9.97 o 
   2   6  10      844.14      898.22     21.04 o 
   3   6  10       74.84       98.35     13.34 o 
   4   6  10       33.38       13.76     14.15 o 
   5   6  10       62.27       79.37     15.78 o 
   6   6  10       14.10        8.58      8.32 o 
   7   6  10      110.87      112.22     14.82 o 
   8   6  10       16.98        5.21     16.87 o 
   9   6  10        4.47       -7.83     15.44 o 
 -10   7  10      130.45      127.89     25.59 o 
  -9   7  10       50.92       50.54     13.96 o 
  -8   7  10        2.70       18.93     11.12 o 
  -7   7  10       23.45       23.70     19.59 o 
  -6   7  10       11.72       16.08      9.98 o 
  -5   7  10        0.05       -4.64     19.61 o 
  -4   7  10        8.74        3.61      7.17 o 
  -3   7  10        3.85       -4.84     17.36 o 
  -2   7  10       55.50       43.60     21.58 o 
  -1   7  10      126.97      111.72     16.77 o 
   0   7  10       49.65       39.72      9.80 o 
   1   7  10        7.08       11.14      7.87 o 
   2   7  10      417.98      403.05     26.91 o 
   3   7  10      529.32      533.45     30.52 o 
   4   7  10      196.53      171.41     21.71 o 
   5   7  10      244.58      281.04     36.33 o 
   6   7  10      325.69      297.84     38.89 o 
   7   7  10       66.01       62.34     22.51 o 
   8   7  10       12.62       40.88     20.92 o 
  -8   8  10      164.46      188.64     34.69 o 
  -7   8  10       22.80        8.82     11.20 o 
  -6   8  10       20.00       26.59     12.72 o 
  -5   8  10      131.62      165.99     30.93 o 
  -4   8  10      206.39      223.85     33.92 o 
  -3   8  10      281.85      283.79     35.92 o 
  -2   8  10      469.12      460.33     42.40 o 
  -1   8  10        7.14      -16.96     17.79 o 
   0   8  10       27.53       42.85     14.75 o 
   1   8  10      156.11      148.63     20.45 o 
   2   8  10      183.84      204.19     28.99 o 
   3   8  10       10.82       16.11     12.46 o 
   4   8  10      140.49      147.44     21.88 o 
   5   8  10        0.03        4.23     15.35 o 
   6   8  10      193.06      197.39     26.26 o 
  -6   9  10        0.02        1.75     18.92 o 
  -5   9  10        4.64        1.72     19.88 o 
  -4   9  10       16.31       -3.34     21.57 o 
  -3   9  10       32.19       37.82     25.13 o 
  -2   9  10       28.90        1.17     22.63 o 
  -1   9  10       48.11       80.61     28.22 o 
   0   9  10        2.62       -0.05     13.44 o 
   1   9  10        0.50       -5.41     15.81 o 
   2   9  10       28.02       37.32     15.58 o 
   3   9  10       18.84        7.99     14.23 o 
   4   9  10       19.50       19.44     28.38 o 
  -2  10  10        0.05        1.34     22.00 o 
  -1  10  10       71.42      107.05     32.10 o 
   0  10  10        6.67        4.19     24.01 o 
 -14   1  11       10.39        4.94      8.97 o 
 -13   1  11      137.11      136.27     22.59 o 
 -12   1  11      109.10      115.54     13.64 o 
 -11   1  11        7.22        7.52      7.09 o 
 -10   1  11      258.27      247.89     15.15 o 
  -9   1  11        3.91        5.73      6.33 o 
  -8   1  11      115.81      112.18      8.14 o 
  -7   1  11      217.51      224.97     11.69 o 
  -6   1  11        7.46        7.47      4.02 o 
  -5   1  11      133.98      137.68      6.76 o 
  -4   1  11       14.55       13.55      4.57 o 
  -3   1  11     1482.71     1627.36     18.24 o 
  -2   1  11     2108.12     2122.04     24.12 o 
  -1   1  11        0.12        1.30      2.60 o 
   0   1  11      936.74      922.45     11.94 o 
   1   1  11      673.50      681.76     11.67 o 
   2   1  11      470.88      450.40      8.31 o 
   3   1  11      197.86      208.76      7.58 o 
   4   1  11     1518.15     1477.77     14.54 o 
   5   1  11       67.45       70.09      5.33 o 
   6   1  11      278.80      279.76     10.99 o 
   7   1  11        0.59       -1.55      3.94 o 
   8   1  11       48.31       41.90      7.84 o 
   9   1  11        2.49        1.59      6.33 o 
  10   1  11       17.30       26.08     12.18 o 
  11   1  11        0.65       -6.15     11.38 o 
 -13   2  11        0.56        8.95      9.16 o 
 -12   2  11       19.75        0.30      7.62 o 
 -11   2  11      109.21      119.54     12.86 o 
 -10   2  11      286.66      272.11     14.11 o 
  -9   2  11        0.41        2.40      5.06 o 
  -8   2  11      449.11      422.30     13.09 o 
  -7   2  11      436.99      458.32     13.69 o 
  -6   2  11      134.54      139.77      7.76 o 
  -5   2  11      697.12      654.02     13.53 o 
  -4   2  11      341.50      353.21      9.49 o 
  -3   2  11     2160.71     2443.10     26.56 o 
  -2   2  11      304.55      315.26      8.74 o 
  -1   2  11      267.89      249.82      6.38 o 
   0   2  11        0.08       -1.37      2.25 o 
   1   2  11       13.23       10.98      2.94 o 
   2   2  11       10.96        6.92      2.62 o 
   3   2  11       65.82       90.66      4.46 o 
   4   2  11      162.57      159.13      6.42 o 
   5   2  11      458.58      501.86     12.37 o 
   6   2  11      126.23      122.00      8.00 o 
   7   2  11      187.06      205.52     11.66 o 
   8   2  11       33.05       25.78      7.05 o 
   9   2  11      116.56      133.28     14.20 o 
  10   2  11       36.62       44.90     13.73 o 
  11   2  11      158.10      168.12     20.40 o 
 -13   3  11       59.42       47.74     11.86 o 
 -12   3  11       40.91       43.31     10.39 o 
 -11   3  11       59.17       56.94     10.82 o 
 -10   3  11      160.19      160.77     11.95 o 
  -9   3  11       17.77       14.47      7.67 o 
  -8   3  11       36.63       36.53      5.71 o 
  -7   3  11        6.11        0.93      3.76 o 
  -6   3  11       50.72       57.45      5.72 o 
  -5   3  11        0.00        0.08      3.40 o 
  -4   3  11      722.69      649.39     12.33 o 
  -3   3  11      177.34      176.40      6.47 o 
  -2   3  11      332.32      343.42      8.17 o 
  -1   3  11       36.56       41.47      4.09 o 
   0   3  11     1434.23     1570.57     18.39 o 
   1   3  11      196.91      192.06      6.45 o 
   2   3  11      234.23      235.66     10.61 o 
   3   3  11       24.30       29.23      3.28 o 
   4   3  11        2.64       -1.01      3.13 o 
   5   3  11      346.97      335.13     12.36 o 
   6   3  11       79.34       70.03      7.84 o 
   7   3  11        9.48        4.08      6.71 o 
   8   3  11       18.44       11.68      7.93 o 
   9   3  11        6.92       -2.88      7.44 o 
  10   3  11       41.06       36.24     13.46 o 
  11   3  11       30.53       16.28     12.06 o 
 -13   4  11       15.49       32.29     12.00 o 
 -12   4  11       42.33       29.89     10.87 o 
 -11   4  11       20.79       14.47     12.96 o 
 -10   4  11       17.07       12.40      8.23 o 
  -9   4  11       96.17      116.59     11.79 o 
  -8   4  11        1.76        7.97      8.01 o 
  -7   4  11      361.14      387.82     12.83 o 
  -6   4  11      224.90      249.89     15.64 o 
  -5   4  11      664.69      638.09     13.56 o 
  -4   4  11      377.26      382.82     10.27 o 
  -3   4  11       52.79       72.39      4.88 o 
  -2   4  11       11.23       19.10      4.45 o 
  -1   4  11     1947.56     2046.54     19.59 o 
   0   4  11      124.51      125.58      6.14 o 
   1   4  11       96.57      108.76      5.74 o 
   2   4  11       32.37       36.18      4.13 o 
   3   4  11        7.85        9.14      3.83 o 
   4   4  11     1814.20     1741.19     32.32 o 
   5   4  11      593.08      566.30     18.51 o 
   6   4  11        7.97        8.94      6.65 o 
   7   4  11       54.55       45.68      9.52 o 
   8   4  11      213.26      188.07     15.44 o 
   9   4  11       25.63       12.24      9.56 o 
  10   4  11        6.37       10.50     11.73 o 
 -12   5  11        8.02       17.61     14.35 o 
 -11   5  11        0.33       10.36      9.35 o 
 -10   5  11        6.97        9.68     10.06 o 
  -9   5  11        0.43        8.95      7.73 o 
  -8   5  11        0.59       -3.96      6.37 o 
  -7   5  11      309.11      346.37     20.21 o 
  -6   5  11      775.88      695.90     17.07 o 
  -5   5  11       27.77       45.37      6.23 o 
  -4   5  11        7.42       18.73      4.86 o 
  -3   5  11       28.18       18.49      4.72 o 
  -2   5  11      243.69      236.55      9.08 o 
  -1   5  11        4.39        1.39      4.09 o 
   0   5  11       85.35       68.65      8.33 o 
   1   5  11       42.20       65.91      8.07 o 
   2   5  11        0.03        0.27      4.25 o 
   3   5  11      149.64      145.73     16.80 o 
   4   5  11       49.44       50.47      8.67 o 
   5   5  11        5.52        2.47      6.71 o 
   6   5  11       40.91       45.01      8.51 o 
   7   5  11       19.18       22.28      9.78 o 
   8   5  11      270.43      272.43     24.02 o 
   9   5  11       13.75       26.94     14.66 o 
  10   5  11        0.49        0.05     13.21 o 
 -11   6  11      103.79      123.47     19.18 o 
 -10   6  11        6.63        8.94      9.00 o 
  -9   6  11        0.62        1.63      9.22 o 
  -8   6  11        1.93        7.00      7.76 o 
  -7   6  11       81.09       95.06     12.59 o 
  -6   6  11        4.22       -2.39      5.71 o 
  -5   6  11      391.79      340.34     15.04 o 
  -4   6  11      365.72      363.90     13.51 o 
  -3   6  11       80.90       98.26      9.61 o 
  -2   6  11       40.71       40.89      7.15 o 
  -1   6  11      209.17      213.28     11.27 o 
   0   6  11       60.10       65.90      7.03 o 
   1   6  11     1088.12     1001.38     22.49 o 
   2   6  11      229.33      229.11     11.91 o 
   3   6  11       19.61       29.73     10.45 o 
   4   6  11      430.92      451.83     34.32 o 
   5   6  11      145.65      168.47     15.17 o 
   6   6  11      104.59      139.03     15.00 o 
   7   6  11       39.79       43.69     12.03 o 
   8   6  11       32.38       55.64     15.57 o 
   9   6  11        1.80        8.28     17.81 o 
 -10   7  11       53.95       57.51     15.17 o 
  -9   7  11       24.44       36.68     32.13 o 
  -8   7  11       60.88       68.01     14.82 o 
  -7   7  11       29.20       45.53     13.12 o 
  -6   7  11       41.14       27.24     11.73 o 
  -5   7  11        7.68        3.57     14.85 o 
  -4   7  11       44.90       64.95     22.32 o 
  -3   7  11      396.71      405.89     37.95 o 
  -2   7  11        4.41       -4.77     18.08 o 
  -1   7  11       24.34       33.00     12.43 o 
   0   7  11      665.31      703.52     26.84 o 
   1   7  11      392.84      401.85     43.38 o 
   2   7  11      108.15      114.61     17.84 o 
   3   7  11        4.08       -3.81      9.52 o 
   4   7  11       21.07        8.35     30.50 o 
   5   7  11        0.17        6.40     14.09 o 
   6   7  11        0.13       -0.86     14.19 o 
   7   7  11       44.64       54.72     23.21 o 
   8   7  11        3.27        2.60     17.62 o 
  -8   8  11        1.04        4.86     17.22 o 
  -7   8  11       31.74       29.09     21.26 o 
  -6   8  11       15.30       14.34     17.56 o 
  -5   8  11       10.83        1.06     18.84 o 
  -4   8  11      324.46      431.09     42.94 o 
  -3   8  11       30.08       77.84     24.31 o 
  -2   8  11        1.09        9.43     20.01 o 
  -1   8  11        8.00       17.26     19.69 o 
   0   8  11        2.92       11.22     17.94 o 
   1   8  11       88.15       80.10     16.70 o 
   2   8  11       47.16       30.62     14.58 o 
   3   8  11       63.80       37.01     15.38 o 
   4   8  11       81.10       52.44     28.36 o 
   5   8  11        1.18       -3.52     11.25 o 
   6   8  11       18.49       23.37     15.41 o 
  -6   9  11       41.72       80.51     27.09 o 
  -5   9  11        2.65      -13.18     18.94 o 
  -4   9  11        0.00       -4.26     21.36 o 
  -3   9  11      879.73      968.32     61.04 o 
  -2   9  11       76.22      121.13     31.40 o 
  -1   9  11       39.60       82.13     26.85 o 
   0   9  11       62.50       78.62     21.16 o 
   1   9  11       20.36        4.42     18.34 o 
   2   9  11        0.55      -11.36     11.36 o 
   3   9  11       46.26       20.80     16.28 o 
   4   9  11        1.37        6.73     14.08 o 
 -14   0  12        4.16       18.41     14.94 o 
 -13   0  12      167.73      145.37     22.42 o 
 -12   0  12      311.81      292.90     26.51 o 
 -11   0  12      214.56      228.81     22.44 o 
 -10   0  12       68.35       60.88     13.94 o 
  -9   0  12       90.33      110.19     11.91 o 
  -8   0  12      357.75      339.99     21.29 o 
  -7   0  12      971.62      922.93     24.86 o 
  -6   0  12      197.45      171.44     11.31 o 
  -5   0  12      373.91      431.88     15.13 o 
  -4   0  12       30.15       28.95      5.74 o 
  -3   0  12     3541.88     3956.20     46.78 o 
  -2   0  12     5526.81     5930.09     66.78 o 
  -1   0  12      616.88      670.17     17.75 o 
   0   0  12       18.17       26.26      9.39 o 
   1   0  12     1886.91     2040.78     31.37 o 
   2   0  12      546.46      568.05     12.96 o 
   3   0  12      463.15      425.95     10.40 o 
   4   0  12      416.07      392.20     12.55 o 
   5   0  12      255.45      299.04     14.99 o 
   6   0  12      344.76      298.64     19.77 o 
   7   0  12      505.88      479.94     20.28 o 
   8   0  12        5.72        2.19      7.05 o 
   9   0  12        0.96       13.18      9.76 o 
  10   0  12        0.83       -1.39     10.76 o 
  11   0  12        3.88        7.37     11.98 o 
 -14   1  12        3.03       -7.48      8.32 o 
 -13   1  12      254.35      232.91     18.46 o 
 -12   1  12      163.44      150.79     14.53 o 
 -11   1  12        8.03        3.25      6.69 o 
 -10   1  12      449.38      401.71     17.90 o 
  -9   1  12      224.87      220.64     10.73 o 
  -8   1  12      449.21      396.47     12.72 o 
  -7   1  12     1830.86     1825.19     28.94 o 
  -6   1  12     1273.78     1328.05     20.61 o 
  -5   1  12        0.83       -3.43      3.43 o 
  -4   1  12     1121.72     1138.62     16.89 o 
  -3   1  12     1374.94     1505.65     18.97 o 
  -2   1  12      482.27      534.42     10.37 o 
  -1   1  12        4.79        3.06      2.77 o 
   0   1  12        0.12       -0.95      2.32 o 
   1   1  12       69.40       74.04      4.18 o 
   2   1  12      288.37      246.19      6.62 o 
   3   1  12       95.20      124.66      4.67 o 
   4   1  12        0.62        0.78      2.04 o 
   5   1  12       14.98       17.50      3.92 o 
   6   1  12        0.98        6.20      4.27 o 
   7   1  12      435.50      516.97     15.11 o 
   8   1  12      189.08      172.74     10.83 o 
   9   1  12      315.54      332.36     22.57 o 
  10   1  12      109.48      141.82     17.96 o 
  11   1  12       93.43       56.72     15.26 o 
 -13   2  12      125.94      103.32     14.11 o 
 -12   2  12        0.94       -0.47      7.58 o 
 -11   2  12        0.54        7.73      7.05 o 
 -10   2  12      104.41       97.92     12.06 o 
  -9   2  12      118.19      139.31     10.36 o 
  -8   2  12     1276.94     1265.42     28.50 o 
  -7   2  12       39.33       34.15      7.83 o 
  -6   2  12      262.36      285.40      9.96 o 
  -5   2  12      676.48      697.67     14.11 o 
  -4   2  12      144.90      144.37      6.62 o 
  -3   2  12      111.51      132.23      7.33 o 
  -2   2  12       71.28      101.24      6.47 o 
  -1   2  12       69.47       75.85      4.44 o 
   0   2  12      266.73      290.36      7.49 o 
   1   2  12     1538.63     1604.32     18.23 o 
   2   2  12      671.03      737.77     12.49 o 
   3   2  12      151.64      177.38      5.92 o 
   4   2  12     2242.52     2255.92     24.83 o 
   5   2  12      242.28      254.68     14.75 o 
   6   2  12       33.00       19.28      5.11 o 
   7   2  12       17.44       22.68      6.89 o 
   8   2  12       91.08       76.48     15.55 o 
   9   2  12       32.74       12.51     12.38 o 
  10   2  12        0.09       -5.62      9.89 o 
  11   2  12        7.55        9.87     13.04 o 
 -13   3  12       16.96        9.43      9.69 o 
 -12   3  12      101.02      102.63     13.39 o 
 -11   3  12       63.11       60.74     10.89 o 
 -10   3  12       80.64       77.23     15.21 o 
  -9   3  12       66.89       64.64      8.85 o 
  -8   3  12       43.62       44.67      6.32 o 
  -7   3  12      172.48      179.70      8.66 o 
  -6   3  12      995.19      990.51     17.23 o 
  -5   3  12      486.22      510.59     11.76 o 
  -4   3  12        9.56       14.04      3.94 o 
  -3   3  12        0.81        0.99      2.98 o 
  -2   3  12      638.52      590.44     20.24 o 
  -1   3  12       37.99       26.08      4.32 o 
   0   3  12     1225.63     1215.96     17.12 o 
   1   3  12      245.15      244.77      7.29 o 
   2   3  12        1.29        3.91      3.15 o 
   3   3  12        1.61        3.30      2.94 o 
   4   3  12       21.93       14.02      4.64 o 
   5   3  12       32.69       30.16      8.26 o 
   6   3  12       14.00        3.79      5.73 o 
   7   3  12       43.45       45.27      9.10 o 
   8   3  12        2.81        1.99      7.16 o 
   9   3  12        0.26        6.33      8.31 o 
  10   3  12        6.95        1.34     11.58 o 
 -13   4  12       13.44       44.32     29.98 o 
 -12   4  12       27.11       26.34     10.79 o 
 -11   4  12        0.05        9.57      8.73 o 
 -10   4  12      212.46      209.64     15.05 o 
  -9   4  12      291.19      263.23     21.74 o 
  -8   4  12       23.36       18.62      5.31 o 
  -7   4  12       95.89       93.29      8.20 o 
  -6   4  12     1538.99     1477.82     22.11 o 
  -5   4  12     2467.85     2429.22     28.86 o 
  -4   4  12       61.00       45.71      4.99 o 
  -3   4  12        1.14       -3.10      3.10 o 
  -2   4  12      121.05      129.35      6.87 o 
  -1   4  12        1.68        5.34      2.90 o 
   0   4  12       46.85       35.25      4.20 o 
   1   4  12      499.14      537.65     11.43 o 
   2   4  12      410.39      426.30     12.56 o 
   3   4  12       45.36       50.33      5.72 o 
   4   4  12      697.54      691.44     17.42 o 
   5   4  12      248.38      253.49     13.72 o 
   6   4  12       72.23       87.06     10.91 o 
   7   4  12      242.17      241.70     15.88 o 
   8   4  12       24.57       51.14     11.05 o 
   9   4  12        0.04        4.05      9.10 o 
  10   4  12        6.69       -2.51     13.05 o 
 -12   5  12       10.69        6.96      8.92 o 
 -11   5  12       48.45       60.96     17.20 o 
 -10   5  12       42.84       40.50     12.63 o 
  -9   5  12      257.99      260.34     18.52 o 
  -8   5  12      149.76      139.20     14.51 o 
  -7   5  12        2.94        4.60      5.10 o 
  -6   5  12      284.53      217.36     10.49 o 
  -5   5  12     1287.15     1237.37     22.49 o 
  -4   5  12       78.10       71.91      7.04 o 
  -3   5  12      462.10      433.41     18.93 o 
  -2   5  12      203.25      223.49     11.40 o 
  -1   5  12      327.98      360.91     13.31 o 
   0   5  12        0.29       11.43      4.89 o 
   1   5  12       83.59       85.25     17.44 o 
   2   5  12       15.60       12.22      6.06 o 
   3   5  12      229.99      247.15     26.05 o 
   4   5  12      145.38      137.75     13.07 o 
   5   5  12       46.13       54.07      9.77 o 
   6   5  12       24.64       19.98      6.99 o 
   7   5  12       31.69       29.88     14.25 o 
   8   5  12        0.13       -8.83      8.83 o 
   9   5  12        2.49        3.48     12.22 o 
 -11   6  12       57.08       64.71     13.64 o 
 -10   6  12        9.95       15.91      9.65 o 
  -9   6  12      111.40      149.98     15.96 o 
  -8   6  12       26.40       -3.10      7.37 o 
  -7   6  12        0.40        3.74      8.49 o 
  -6   6  12       52.65       59.44      8.57 o 
  -5   6  12      170.71      150.04     13.92 o 
  -4   6  12      227.55      212.36     28.42 o 
  -3   6  12       18.99       15.28      5.23 o 
  -2   6  12       39.69       39.58      6.70 o 
  -1   6  12        6.26       11.37      5.22 o 
   0   6  12       36.66       30.94      5.64 o 
   1   6  12       75.80       66.47      7.61 o 
   2   6  12       44.89       46.83      9.59 o 
   3   6  12        5.06       -5.91      6.34 o 
   4   6  12      146.62      164.53     24.76 o 
   5   6  12        7.66        3.48      7.67 o 
   6   6  12        2.76        0.83      8.19 o 
   7   6  12       60.59       66.54     12.97 o 
   8   6  12       30.49       22.63     11.47 o 
 -10   7  12        5.79       22.63     14.49 o 
  -9   7  12       23.43       47.21     13.74 o 
  -8   7  12       11.17        9.78     12.50 o 
  -7   7  12       55.00       69.11     15.00 o 
  -6   7  12        0.22       15.09     18.21 o 
  -5   7  12        4.41       -5.21     17.00 o 
  -4   7  12       18.08       26.85     20.70 o 
  -3   7  12       63.67       79.00     24.34 o 
  -2   7  12       17.61        8.64     19.12 o 
  -1   7  12      281.53      238.66     22.35 o 
   0   7  12      103.07       65.44     11.52 o 
   1   7  12        5.29        9.02      8.80 o 
   2   7  12       38.55       12.37     12.01 o 
   3   7  12       44.05       71.25     16.39 o 
   4   7  12      458.95      448.04     36.05 o 
   5   7  12      266.81      245.62     25.72 o 
   6   7  12       89.95       97.44     27.48 o 
   7   7  12       31.62       33.20     20.38 o 
  -8   8  12       15.81       34.72     19.64 o 
  -7   8  12        2.70       12.28     17.62 o 
  -6   8  12        2.84       20.40     19.58 o 
  -5   8  12       20.80        6.50     20.36 o 
  -4   8  12       34.77       75.98     24.87 o 
  -3   8  12        1.38       14.62     20.28 o 
  -2   8  12        7.98       42.22     24.23 o 
  -1   8  12       62.00       94.24     25.70 o 
   0   8  12        1.69        3.70     12.04 o 
   1   8  12       18.02       27.27     16.01 o 
   2   8  12       64.96       37.31     15.16 o 
   3   8  12      147.32      146.71     22.04 o 
   4   8  12        9.97        9.69     13.76 o 
   5   8  12        8.06        5.11     13.11 o 
   6   8  12      255.70      291.00     43.87 o 
  -6   9  12       20.83       51.02     25.05 o 
  -5   9  12        0.10        1.05     20.99 o 
  -4   9  12       22.93       51.01     26.26 o 
  -3   9  12       13.07       37.88     25.05 o 
  -2   9  12       31.87        2.81     21.67 o 
  -1   9  12       28.35       16.90     23.16 o 
   0   9  12        0.28      -13.76     24.59 o 
   1   9  12        1.32       -3.37     13.54 o 
   2   9  12        7.70        4.49     12.92 o 
   3   9  12       14.97       20.76     16.30 o 
 -14   1  13        6.29       39.93     19.87 o 
 -13   1  13      108.97      102.29     14.26 o 
 -12   1  13        9.53        0.66      7.51 o 
 -11   1  13       79.25       71.17     10.75 o 
 -10   1  13       15.69       15.62      6.65 o 
  -9   1  13      156.42      129.20     14.01 o 
  -8   1  13      503.53      496.83     14.13 o 
  -7   1  13       17.04       15.84      5.17 o 
  -6   1  13      376.06      374.58     11.27 o 
  -5   1  13      296.32      308.15      9.50 o 
  -4   1  13      860.70      889.87     14.88 o 
  -3   1  13     1671.74     1689.27     20.78 o 
  -2   1  13      153.18      124.28      6.82 o 
  -1   1  13      765.21      792.77     13.71 o 
   0   1  13       49.65       48.07      3.69 o 
   1   1  13      520.75      547.15     11.80 o 
   2   1  13       86.40       92.41      4.71 o 
   3   1  13        0.47        2.26      2.25 o 
   4   1  13       57.60       60.06      4.28 o 
   5   1  13       48.31       58.75      5.64 o 
   6   1  13       76.67       79.22      9.10 o 
   7   1  13      141.54      124.10      9.18 o 
   8   1  13      178.19      180.89     13.68 o 
   9   1  13       17.97       24.32     10.26 o 
  10   1  13        1.88       11.16     10.52 o 
  11   1  13       25.91       37.98     16.39 o 
 -13   2  13       51.44       65.93     12.44 o 
 -12   2  13      302.32      295.28     23.19 o 
 -11   2  13        2.37        1.45      6.79 o 
 -10   2  13      140.94      132.08     12.01 o 
  -9   2  13       54.84       63.34      9.11 o 
  -8   2  13     1250.62     1229.46     22.34 o 
  -7   2  13        0.60       -4.42      4.42 o 
  -6   2  13        6.58        4.04      3.89 o 
  -5   2  13      509.03      509.33     12.38 o 
  -4   2  13        0.13       -2.92      2.92 o 
  -3   2  13       58.93       66.52      4.71 o 
  -2   2  13      237.86      280.96      9.71 o 
  -1   2  13      152.64      213.81      9.88 o 
   0   2  13       80.37       75.59      4.64 o 
   1   2  13       26.25       25.55      3.60 o 
   2   2  13      841.27      809.89     13.53 o 
   3   2  13      126.64      115.77      6.11 o 
   4   2  13       13.01       15.43      4.80 o 
   5   2  13      153.76      121.23      8.40 o 
   6   2  13       17.37       16.66      7.77 o 
   7   2  13      436.97      405.34     16.15 o 
   8   2  13        2.32       -6.79      6.79 o 
   9   2  13       88.35       70.35     12.07 o 
  10   2  13       20.87        3.73     11.33 o 
  11   2  13       18.53        8.46     19.29 o 
 -13   3  13       19.88        5.83     10.02 o 
 -12   3  13       35.77       29.48      9.46 o 
 -11   3  13        4.51       11.98      7.85 o 
 -10   3  13       11.66       -0.61      8.14 o 
  -9   3  13       88.15       83.99      9.38 o 
  -8   3  13       39.42       29.47      6.50 o 
  -7   3  13        0.09        2.70      4.62 o 
  -6   3  13        4.90        8.28      4.05 o 
  -5   3  13      164.69      151.47      7.41 o 
  -4   3  13      199.90      220.42      8.73 o 
  -3   3  13     1015.13      969.87     14.96 o 
  -2   3  13       60.27       72.13      5.66 o 
  -1   3  13      312.69      299.61      8.66 o 
   0   3  13      396.68      417.56     10.03 o 
   1   3  13        0.22       -0.66      2.63 o 
   2   3  13      810.67      819.77     14.35 o 
   3   3  13       64.30       64.25      5.81 o 
   4   3  13      329.68      288.96     11.64 o 
   5   3  13      364.30      383.65     13.55 o 
   6   3  13        0.00       -1.01      5.69 o 
   7   3  13       22.35        7.93      7.50 o 
   8   3  13        0.57        7.34      7.68 o 
   9   3  13      140.00      136.85     15.54 o 
  10   3  13       30.81       25.11     20.70 o 
 -12   4  13        2.54        5.82     12.50 o 
 -11   4  13       74.94       86.19     16.83 o 
 -10   4  13       12.98       10.18      8.50 o 
  -9   4  13        4.97        9.26     14.25 o 
  -8   4  13        9.22        9.56      7.54 o 
  -7   4  13      261.60      282.47     11.20 o 
  -6   4  13        0.31        1.72      3.88 o 
  -5   4  13     4092.62     3961.55     40.39 o 
  -4   4  13      230.89      201.21     10.03 o 
  -3   4  13       18.53       19.82      5.88 o 
  -2   4  13      836.53      806.53     18.80 o 
  -1   4  13      441.43      410.69     12.16 o 
   0   4  13       77.34       73.20      5.42 o 
   1   4  13        3.29        5.23      3.72 o 
   2   4  13      284.34      292.74     10.40 o 
   3   4  13      384.69      397.24     16.83 o 
   4   4  13        0.03        5.82      4.33 o 
   5   4  13       18.80       16.36      6.17 o 
   6   4  13       46.96       38.58     13.54 o 
   7   4  13        4.25       11.07      8.18 o 
   8   4  13        5.50       -5.33      9.46 o 
   9   4  13       69.69       81.77     14.02 o 
  10   4  13       68.74       76.65     17.32 o 
 -12   5  13        3.69       22.78     10.17 o 
 -11   5  13        0.21       18.69      9.27 o 
 -10   5  13       89.62       90.96     22.93 o 
  -9   5  13       90.61       86.50     17.77 o 
  -8   5  13        3.80       21.25      8.23 o 
  -7   5  13      130.22      130.90     10.17 o 
  -6   5  13      187.66      211.33     12.12 o 
  -5   5  13       38.74       37.85     11.78 o 
  -4   5  13      632.78      587.71     14.93 o 
  -3   5  13       90.94       82.89      9.75 o 
  -2   5  13        1.00        3.79      5.70 o 
  -1   5  13       14.74       16.83      5.73 o 
   0   5  13        0.29        3.52      3.79 o 
   1   5  13        0.17       -0.06      4.10 o 
   2   5  13       37.25       31.70      6.09 o 
   3   5  13       88.65       85.45     10.69 o 
   4   5  13      135.41      125.77     28.47 o 
   5   5  13        8.62       23.26      7.61 o 
   6   5  13       38.13       40.83     11.55 o 
   7   5  13      329.18      365.13     33.14 o 
   8   5  13        2.61       -1.79      9.18 o 
   9   5  13       72.05       60.62     14.36 o 
 -11   6  13        1.35       11.46     10.16 o 
 -10   6  13       14.26       21.69     10.09 o 
  -9   6  13      149.66      140.47     15.95 o 
  -8   6  13        0.46        1.18      7.29 o 
  -7   6  13      106.93      121.20     13.47 o 
  -6   6  13        5.06        0.28      7.95 o 
  -5   6  13       23.52       29.20      8.62 o 
  -4   6  13        2.51       11.40      5.81 o 
  -3   6  13      115.86      118.67     10.74 o 
  -2   6  13      282.31      296.27     14.73 o 
  -1   6  13       84.47       80.72      8.49 o 
   0   6  13      295.96      274.12     27.57 o 
   1   6  13      156.45      118.42     17.43 o 
   2   6  13        8.92       19.35      8.34 o 
   3   6  13      239.54      244.86     17.23 o 
   4   6  13      309.61      324.54     19.90 o 
   5   6  13       16.75       15.54      9.63 o 
   6   6  13      128.14      105.57     14.58 o 
   7   6  13        3.51        1.82      9.44 o 
   8   6  13        1.12       -0.39     10.04 o 
 -10   7  13       80.87      131.84     25.00 o 
  -9   7  13       18.71       28.11     12.18 o 
  -8   7  13        8.82       27.94     17.81 o 
  -7   7  13       25.06       43.98     20.39 o 
  -6   7  13       44.04       59.31     22.32 o 
  -5   7  13       25.05       -1.16     17.70 o 
  -4   7  13       20.89        8.02     20.02 o 
  -3   7  13       82.15       30.63     20.82 o 
  -2   7  13      147.18      136.23     27.11 o 
  -1   7  13       45.70       36.28     13.65 o 
   0   7  13       89.73       73.46     16.60 o 
   1   7  13      142.18      158.91     15.50 o 
   2   7  13       68.35       52.41     14.83 o 
   3   7  13      222.68      249.61     39.52 o 
   4   7  13       12.67       -3.10     10.16 o 
   5   7  13      119.79      118.40     20.16 o 
   6   7  13       70.60       50.46     21.66 o 
   7   7  13        1.50       23.91     19.57 o 
  -8   8  13        7.67       51.82     22.00 o 
  -7   8  13       18.70       51.91     24.11 o 
  -6   8  13       16.43        4.41     20.20 o 
  -5   8  13       18.10        4.99     20.51 o 
  -4   8  13        1.77      -17.91     17.91 o 
  -3   8  13       17.61       23.78     21.74 o 
  -2   8  13       30.19       29.52     23.09 o 
  -1   8  13        1.19        5.74     19.96 o 
   0   8  13       24.58       20.41     13.95 o 
   1   8  13       12.67        2.44     12.07 o 
   2   8  13        1.48      -11.20     11.20 o 
   3   8  13       37.57       42.02     15.83 o 
   4   8  13       51.59       69.09     21.29 o 
   5   8  13        4.82       42.99     16.79 o 
  -6   9  13      153.46      151.70     33.27 o 
  -5   9  13        8.86       38.41     24.28 o 
  -4   9  13       74.05       47.48     25.98 o 
  -3   9  13        0.00       23.63     23.18 o 
  -2   9  13       17.26      -20.90     20.90 o 
  -1   9  13      506.98      571.05     52.39 o 
   0   9  13        1.07       15.33     15.71 o 
   1   9  13       69.92       38.73     28.24 o 
   2   9  13      213.65      229.80     35.00 o 
   3   9  13        2.31      -12.38     12.38 o 
 -14   0  14       89.56       84.38     19.11 o 
 -13   0  14        2.15       10.94     11.32 o 
 -12   0  14       37.04       47.89     15.17 o 
 -11   0  14        0.16        2.15     10.21 o 
 -10   0  14      226.79      213.89     21.08 o 
  -9   0  14      810.45      856.99     33.96 o 
  -8   0  14      101.18       96.22     11.25 o 
  -7   0  14      153.39      148.07     15.22 o 
  -6   0  14      674.37      759.91     27.41 o 
  -5   0  14      320.59      354.13     14.23 o 
  -4   0  14     1016.32      891.47     21.28 o 
  -3   0  14      638.09      675.58     17.14 o 
  -2   0  14      108.32      128.29      8.11 o 
  -1   0  14     4406.51     4364.54     56.45 o 
   0   0  14     4124.12     4294.11     49.54 o 
   1   0  14     1109.96     1187.59     18.94 o 
   2   0  14       41.18       29.34      4.78 o 
   3   0  14     1008.10     1020.99     17.50 o 
   4   0  14      100.67      134.92      9.91 o 
   5   0  14      141.20      192.81     13.15 o 
   6   0  14        0.00        2.26      5.93 o 
   7   0  14      712.86      714.41     25.48 o 
   8   0  14      104.73      132.08     14.77 o 
   9   0  14        2.69        1.50     22.72 o 
  10   0  14       13.35        0.87     25.45 o 
  11   0  14      231.35      231.42     42.63 o 
 -13   1  14       24.58       27.78     11.04 o 
 -12   1  14        5.02       13.84      8.30 o 
 -11   1  14       15.75       12.91      8.58 o 
 -10   1  14      167.74      145.04     11.33 o 
  -9   1  14        2.95       -3.33      4.78 o 
  -8   1  14      456.24      432.84     13.37 o 
  -7   1  14      113.01      114.60      9.83 o 
  -6   1  14      259.56      276.16     10.04 o 
  -5   1  14      559.14      574.19     12.90 o 
  -4   1  14     1338.79     1356.08     19.34 o 
  -3   1  14      292.84      316.52      8.39 o 
  -2   1  14       48.23       78.39      6.92 o 
  -1   1  14      127.52      154.30      7.35 o 
   0   1  14      505.09      505.52     10.76 o 
   1   1  14      466.21      513.30     10.24 o 
   2   1  14        5.74        9.49      3.08 o 
   3   1  14      608.96      620.24     10.02 o 
   4   1  14      113.69      102.02      5.15 o 
   5   1  14      410.83      382.39     16.94 o 
   6   1  14      108.67       88.36      8.89 o 
   7   1  14      355.46      359.35     15.46 o 
   8   1  14       92.68       92.66     10.58 o 
   9   1  14       52.27       29.27      9.10 o 
  10   1  14        5.48        7.26     11.56 o 
 -13   2  14        2.46       11.38      8.49 o 
 -12   2  14        7.84        6.68      7.99 o 
 -11   2  14      286.10      282.52     17.26 o 
 -10   2  14      231.13      214.57     15.61 o 
  -9   2  14      165.85      152.59     15.02 o 
  -8   2  14     1390.67     1303.12     23.23 o 
  -7   2  14      381.27      374.63     12.38 o 
  -6   2  14       57.08       54.71      6.10 o 
  -5   2  14       87.67       70.66      7.80 o 
  -4   2  14      651.22      629.88     12.84 o 
  -3   2  14       15.70       22.83      3.58 o 
  -2   2  14       32.56       40.38      5.29 o 
  -1   2  14        0.21        1.47      2.74 o 
   0   2  14      386.03      347.91      9.01 o 
   1   2  14       22.00       15.04      3.33 o 
   2   2  14       34.30       36.16      5.79 o 
   3   2  14      234.64      226.14      8.24 o 
   4   2  14      139.34      147.46      8.95 o 
   5   2  14      452.15      473.34     14.51 o 
   6   2  14      369.75      370.05     14.99 o 
   7   2  14       28.24       36.82      7.37 o 
   8   2  14      197.88      204.44     15.72 o 
   9   2  14        5.30       11.37     10.84 o 
  10   2  14       12.38        1.53     11.73 o 
 -13   3  14      132.56      119.95     14.69 o 
 -12   3  14       38.57       39.22     10.50 o 
 -11   3  14        0.37       -3.63      7.52 o 
 -10   3  14       50.68       26.52      8.12 o 
  -9   3  14        4.43       -3.02      5.75 o 
  -8   3  14       98.52      110.90      9.57 o 
  -7   3  14      686.03      675.45     16.30 o 
  -6   3  14       46.83       41.38      6.30 o 
  -5   3  14      156.69      150.99      7.53 o 
  -4   3  14     2013.55     2130.75     25.33 o 
  -3   3  14      355.35      378.71      9.38 o 
  -2   3  14        1.13        6.64      3.81 o 
  -1   3  14       32.44       23.85      4.13 o 
   0   3  14       81.97      101.73      6.13 o 
   1   3  14      269.09      248.15      8.43 o 
   2   3  14     3162.35     3021.26     32.46 o 
   3   3  14     1387.91     1404.91     21.82 o 
   4   3  14       37.03       32.43      7.63 o 
   5   3  14        1.83       10.09      4.72 o 
   6   3  14        4.90        3.11      5.80 o 
   7   3  14       13.31        3.90      7.70 o 
   8   3  14       52.54       49.37     10.53 o 
   9   3  14       36.57       25.55     11.97 o 
  10   3  14       35.83       15.18     13.03 o 
 -12   4  14        1.01        8.77      9.37 o 
 -11   4  14        0.60        2.87      8.19 o 
 -10   4  14       26.58       18.48      8.85 o 
  -9   4  14       28.74       43.89     10.17 o 
  -8   4  14      458.48      397.95     24.46 o 
  -7   4  14       38.23       35.11      6.23 o 
  -6   4  14        8.27        5.64      5.25 o 
  -5   4  14     1085.38     1011.10     19.72 o 
  -4   4  14      210.63      215.17      9.54 o 
  -3   4  14      143.05      160.43     10.05 o 
  -2   4  14       42.80       41.33      6.33 o 
  -1   4  14       16.82       19.96      5.05 o 
   0   4  14      185.37      180.85      7.69 o 
   1   4  14        2.88        0.82      6.12 o 
   2   4  14       87.01       89.10      6.42 o 
   3   4  14      231.10      224.12     10.66 o 
   4   4  14      264.42      275.58     12.40 o 
   5   4  14        1.54       -6.75      6.75 o 
   6   4  14       14.16        9.89      7.87 o 
   7   4  14      111.49      114.54     13.12 o 
   8   4  14       89.41      101.75     13.48 o 
   9   4  14       30.32       22.11     10.55 o 
 -12   5  14        1.63       20.84     12.73 o 
 -11   5  14       24.98       41.61     11.48 o 
 -10   5  14       70.89       76.61     14.92 o 
  -9   5  14        0.11        8.00      7.90 o 
  -8   5  14        0.76       17.32      9.51 o 
  -7   5  14     1013.79      985.29     25.99 o 
  -6   5  14      407.11      378.78     14.45 o 
  -5   5  14      142.83      143.56     10.31 o 
  -4   5  14      311.56      271.86     13.10 o 
  -3   5  14      148.14      142.35     10.01 o 
  -2   5  14      208.91      188.33     12.23 o 
  -1   5  14       45.23       63.91      7.49 o 
   0   5  14        4.18        9.34      4.80 o 
   1   5  14      149.01      165.62     10.06 o 
   2   5  14       56.76       47.27     10.40 o 
   3   5  14        4.72       15.68      6.78 o 
   4   5  14       49.78       73.45     13.44 o 
   5   5  14        2.34       -7.89      7.89 o 
   6   5  14      133.63      121.38     15.08 o 
   7   5  14       86.97       79.31     20.07 o 
   8   5  14       69.92       97.09     15.89 o 
   9   5  14        0.61       -7.80      9.73 o 
 -11   6  14       48.49       76.13     13.62 o 
 -10   6  14        5.72        4.86      9.13 o 
  -9   6  14        1.21        8.77      8.28 o 
  -8   6  14        0.52        0.85      7.55 o 
  -7   6  14       36.93       47.67     14.10 o 
  -6   6  14       75.00       45.42     14.36 o 
  -5   6  14       17.44       21.33     11.11 o 
  -4   6  14      631.69      556.29     28.21 o 
  -3   6  14        3.57        3.13      8.81 o 
  -2   6  14      257.16      220.19     15.46 o 
  -1   6  14       48.29       53.32      8.62 o 
   0   6  14       52.45       38.62     13.75 o 
   1   6  14      105.27      122.04     13.49 o 
   2   6  14       30.48       38.40     26.35 o 
   3   6  14      122.03      126.41     21.11 o 
   4   6  14        4.68       11.37      8.85 o 
   5   6  14        5.75       14.32      8.99 o 
   6   6  14       53.53       65.83     16.47 o 
   7   6  14       30.98       28.94     11.52 o 
   8   6  14       93.51      109.90     16.90 o 
 -10   7  14       42.80       87.03     23.73 o 
  -9   7  14        8.40       21.03     16.95 o 
  -8   7  14       68.34       61.31     23.42 o 
  -7   7  14      272.02      311.94     25.36 o 
  -6   7  14        0.55       14.06     11.58 o 
  -5   7  14       30.76       22.52     19.46 o 
  -4   7  14       97.22      106.61     26.57 o 
  -3   7  14        0.11        7.02     19.30 o 
  -2   7  14        3.75       -1.51     18.59 o 
  -1   7  14        1.25      -11.27     11.27 o 
   0   7  14       42.41       44.89     13.64 o 
   1   7  14       25.81       19.67     22.74 o 
   2   7  14       33.66       66.16     15.60 o 
   3   7  14        0.01       11.80     12.23 o 
   4   7  14      174.65      215.65     50.35 o 
   5   7  14       12.52       30.46     14.09 o 
   6   7  14      164.06      152.57     23.17 o 
   7   7  14       74.07       50.92     23.97 o 
  -8   8  14       20.11       46.75     22.14 o 
  -7   8  14       38.08       73.22     26.17 o 
  -6   8  14       58.93       75.47     25.92 o 
  -5   8  14        0.03       40.26     22.11 o 
  -4   8  14       10.32      -17.53     17.53 o 
  -3   8  14       48.90       87.32     26.20 o 
  -2   8  14       16.69       20.00     20.81 o 
  -1   8  14       16.21       39.75     23.03 o 
   0   8  14      159.86      134.75     28.86 o 
   1   8  14      191.06      212.91     24.43 o 
   2   8  14        3.68       -6.25     12.32 o 
   3   8  14      193.36      186.26     24.65 o 
   4   8  14      200.22      222.31     32.98 o 
   5   8  14      104.63       73.64     19.50 o 
  -5   9  14      132.74      182.41     35.41 o 
  -4   9  14      113.92       20.31     22.61 o 
  -3   9  14        4.92       -2.52     20.64 o 
  -2   9  14       63.90       56.48     28.03 o 
  -1   9  14       35.82       35.77     25.73 o 
   0   9  14        1.72      -13.06     16.25 o 
   1   9  14       31.21       11.56     34.98 o 
   2   9  14        3.04      -12.83     12.83 o 
 -13   1  15       28.02       26.25      9.56 o 
 -12   1  15       90.56      104.41     16.21 o 
 -11   1  15        0.23       -6.29      6.29 o 
 -10   1  15       14.79        3.58      7.37 o 
  -9   1  15        5.88        5.73      5.16 o 
  -8   1  15        8.59        1.93      4.76 o 
  -7   1  15      139.72      131.23     10.34 o 
  -6   1  15      114.41      113.86      7.47 o 
  -5   1  15       76.57      120.58      7.01 o 
  -4   1  15      316.20      310.01      9.19 o 
  -3   1  15        0.01       -2.43      2.75 o 
  -2   1  15      169.96      185.79      9.63 o 
  -1   1  15      644.59      700.08     14.69 o 
   0   1  15        8.42       20.05      3.91 o 
   1   1  15       46.51       48.77      4.50 o 
   2   1  15      188.59      206.90      7.80 o 
   3   1  15        8.61       15.33      3.50 o 
   4   1  15      374.51      349.55     15.82 o 
   5   1  15      103.37      120.94     10.27 o 
   6   1  15      230.99      204.06     12.20 o 
   7   1  15        2.05        2.70      5.99 o 
   8   1  15        5.35       -0.26      6.01 o 
   9   1  15       47.98       60.68     11.55 o 
  10   1  15      335.48      355.34     35.44 o 
 -13   2  15       34.17       39.59     10.61 o 
 -12   2  15      106.83       89.75     12.47 o 
 -11   2  15       12.94       15.20      7.43 o 
 -10   2  15      152.92      152.17     14.26 o 
  -9   2  15       50.59       31.99      7.15 o 
  -8   2  15      647.40      589.28     15.73 o 
  -7   2  15      192.97      204.83     13.61 o 
  -6   2  15     2534.47     2377.50     30.79 o 
  -5   2  15       61.00       71.45      6.10 o 
  -4   2  15      160.73      144.96      6.89 o 
  -3   2  15     1340.40     1274.07     19.38 o 
  -2   2  15       68.19       39.13      5.51 o 
  -1   2  15      308.96      272.26      8.43 o 
   0   2  15      177.59      193.19      7.33 o 
   1   2  15       53.67       53.84      5.03 o 
   2   2  15      106.55       91.63      5.80 o 
   3   2  15       22.59       23.77      4.30 o 
   4   2  15        2.19       -3.65      3.65 o 
   5   2  15       18.11        7.27      5.88 o 
   6   2  15      145.71      149.82     11.23 o 
   7   2  15       61.16       64.11      9.41 o 
   8   2  15      136.17      158.95     14.87 o 
   9   2  15       26.96        5.40      8.93 o 
  10   2  15        4.50       -9.77     10.58 o 
 -13   3  15       46.23       40.99     11.32 o 
 -12   3  15       26.03       21.71      9.42 o 
 -11   3  15        3.77        4.36      7.19 o 
 -10   3  15       15.74       27.44      7.84 o 
  -9   3  15       48.84       44.78      9.89 o 
  -8   3  15      148.42      138.98     12.23 o 
  -7   3  15      182.12      177.05      9.47 o 
  -6   3  15       11.06        7.85      5.02 o 
  -5   3  15     1078.05     1087.35     18.07 o 
  -4   3  15      173.92      186.15     13.51 o 
  -3   3  15      608.72      606.14     14.33 o 
  -2   3  15       83.27       59.75      5.86 o 
  -1   3  15      155.33      181.44      7.67 o 
   0   3  15       74.29       78.73      5.74 o 
   1   3  15        3.72       10.19      3.66 o 
   2   3  15      136.85      129.14      7.13 o 
   3   3  15      469.93      482.99     14.38 o 
   4   3  15      343.44      333.53     12.90 o 
   5   3  15      173.61      158.96     10.22 o 
   6   3  15        2.80       -1.94      5.50 o 
   7   3  15        0.05        5.11      7.25 o 
   8   3  15       27.92       32.69      9.68 o 
   9   3  15      119.38      114.50     30.30 o 
  10   3  15       51.46       57.85     16.42 o 
 -12   4  15        0.78       -3.77      8.19 o 
 -11   4  15       13.25       23.16      9.66 o 
 -10   4  15      215.74      197.84     23.88 o 
  -9   4  15        4.52        5.07      7.43 o 
  -8   4  15      144.43      156.97     10.94 o 
  -7   4  15     1038.27     1003.22     20.86 o 
  -6   4  15      245.32      236.74     10.63 o 
  -5   4  15      222.73      235.32     10.14 o 
  -4   4  15       39.45       27.76      6.60 o 
  -3   4  15     1650.63     1591.82     28.62 o 
  -2   4  15      268.22      268.10     12.17 o 
  -1   4  15       26.98       23.41      6.98 o 
   0   4  15      585.15      574.35     15.33 o 
   1   4  15     1117.04     1141.34     18.91 o 
   2   4  15       71.19       83.35      6.49 o 
   3   4  15      102.87      116.14      8.72 o 
   4   4  15      384.09      402.21     14.25 o 
   5   4  15       33.17       33.32      6.71 o 
   6   4  15       11.18        5.59      7.73 o 
   7   4  15        4.61       18.05      9.10 o 
   8   4  15       73.50       69.41     12.35 o 
   9   4  15       18.57       21.10     10.88 o 
 -12   5  15        5.51       12.45     15.94 o 
 -11   5  15       49.25       57.68     12.50 o 
 -10   5  15        4.61        3.69      8.17 o 
  -9   5  15       41.71       57.74     19.79 o 
  -8   5  15        0.03       10.57      6.66 o 
  -7   5  15      121.40      118.62      9.94 o 
  -6   5  15       83.37       97.07     12.83 o 
  -5   5  15       25.78       29.09      6.89 o 
  -4   5  15        6.19        9.80      5.17 o 
  -3   5  15       32.60       29.41      6.55 o 
  -2   5  15      469.43      418.99     15.68 o 
  -1   5  15      141.20      128.37      8.92 o 
   0   5  15       92.00       78.23      8.09 o 
   1   5  15       16.48       16.56      5.05 o 
   2   5  15      214.55      221.81     13.56 o 
   3   5  15      163.31      163.89     15.95 o 
   4   5  15        1.55        6.53      9.33 o 
   5   5  15        9.20        0.80     11.04 o 
   6   5  15       12.01       21.06      9.70 o 
   7   5  15        0.30       13.71      9.99 o 
   8   5  15       17.09       11.42     11.00 o 
 -11   6  15        6.46       13.92     14.92 o 
 -10   6  15       17.76       27.79     14.34 o 
  -9   6  15        9.27       22.79      9.49 o 
  -8   6  15        0.00       18.79     12.61 o 
  -7   6  15       66.86       87.70     16.92 o 
  -6   6  15        8.14        3.04     11.23 o 
  -5   6  15      119.30      138.89     17.78 o 
  -4   6  15        9.52       10.38     15.80 o 
  -3   6  15      153.52      138.24     16.55 o 
  -2   6  15        0.01       16.34      7.48 o 
  -1   6  15        0.45        1.50      6.01 o 
   0   6  15       31.93       18.96      9.48 o 
   1   6  15       22.43        8.17     13.19 o 
   2   6  15       45.36       38.44     15.98 o 
   3   6  15      406.90      419.37     32.73 o 
   4   6  15      179.25      195.29     30.89 o 
   5   6  15       12.87       28.94     12.98 o 
   6   6  15      157.63      150.79     25.26 o 
   7   6  15      166.54      183.30     31.13 o 
  -9   7  15       88.23      120.30     20.22 o 
  -8   7  15       16.55       13.74     19.12 o 
  -7   7  15        4.80        3.44     16.38 o 
  -6   7  15      133.06      121.20     24.11 o 
  -5   7  15        0.08        6.76     16.70 o 
  -4   7  15        5.24        5.21     12.52 o 
  -3   7  15       45.20       50.28     22.53 o 
  -2   7  15      256.30      171.67     29.39 o 
  -1   7  15       25.76       11.61     12.72 o 
   0   7  15        8.00       -3.15     10.38 o 
   1   7  15       44.28       17.13     13.08 o 
   2   7  15      555.33      521.87     31.15 o 
   3   7  15       62.50       62.78     18.15 o 
   4   7  15       46.05       55.19     17.28 o 
   5   7  15        0.14       17.30     13.62 o 
   6   7  15       21.14       33.10     15.47 o 
  -8   8  15        5.87       22.64     19.74 o 
  -7   8  15        9.87        2.29     17.87 o 
  -6   8  15        1.95       18.60     21.75 o 
  -5   8  15      189.48      200.78     34.07 o 
  -4   8  15        7.86       26.47     22.42 o 
  -3   8  15       81.45      120.09     28.22 o 
  -2   8  15       12.37       -3.66     21.20 o 
  -1   8  15       24.10       20.30     22.91 o 
   0   8  15       34.03       24.37     14.25 o 
   1   8  15      130.80      172.16     34.53 o 
   2   8  15      213.85      201.03     24.83 o 
   3   8  15       70.49       85.14     30.40 o 
   4   8  15       32.65       11.25     14.00 o 
   5   8  15        0.05       -6.41     13.20 o 
  -5   9  15       12.25       19.50     23.93 o 
  -4   9  15      247.53      246.51     40.37 o 
  -3   9  15       22.60       -9.71     22.73 o 
  -2   9  15        0.10      -19.86     19.86 o 
  -1   9  15      396.62      286.30     41.37 o 
   0   9  15      181.79      197.87     26.31 o 
   1   9  15      126.52      106.48     21.80 o 
   2   9  15       45.34       62.65     18.91 o 
 -13   0  16      421.43      419.96     32.02 o 
 -12   0  16      218.89      218.33     23.70 o 
 -11   0  16        0.19       -5.80     17.54 o 
 -10   0  16      426.41      377.12     29.32 o 
  -9   0  16       24.18       20.65     15.71 o 
  -8   0  16      449.19      443.88     19.55 o 
  -7   0  16      451.29      432.87     18.29 o 
  -6   0  16       31.73       51.55      8.48 o 
  -5   0  16      401.93      363.80     14.96 o 
  -4   0  16      662.96      671.95     18.83 o 
  -3   0  16      766.60      723.49     32.98 o 
  -2   0  16        5.11        7.37      4.99 o 
  -1   0  16     2028.85     1985.99     32.58 o 
   0   0  16     3533.56     3447.04     48.58 o 
   1   0  16      513.69      588.18     14.59 o 
   2   0  16      171.50      182.81     10.11 o 
   3   0  16      175.54      149.73      7.64 o 
   4   0  16      594.27      547.22     22.25 o 
   5   0  16     1705.49     1586.06     66.90 o 
   6   0  16       20.59       35.83     16.60 o 
   7   0  16      121.87      130.83     19.08 o 
   8   0  16       11.21       15.09     11.52 o 
   9   0  16      165.13      172.33     23.87 o 
  10   0  16        0.03        1.43     22.77 o 
 -13   1  16       10.18       10.35      9.18 o 
 -12   1  16       36.67       41.79     12.45 o 
 -11   1  16        3.32       -1.92      6.56 o 
 -10   1  16      236.36      207.04     11.65 o 
  -9   1  16      109.33      116.38     11.02 o 
  -8   1  16      464.49      400.31     13.17 o 
  -7   1  16      313.19      284.92     11.09 o 
  -6   1  16      383.19      343.22     11.24 o 
  -5   1  16      171.90      164.67      7.84 o 
  -4   1  16        4.85        8.27      3.66 o 
  -3   1  16       21.03       37.30      4.32 o 
  -2   1  16        5.73        1.39      3.90 o 
  -1   1  16     1222.51     1190.07     20.27 o 
   0   1  16       84.59       79.06      5.60 o 
   1   1  16       44.59       46.21      4.96 o 
   2   1  16       70.36       75.23      5.85 o 
   3   1  16       96.70      114.64      7.95 o 
   4   1  16       69.64       67.85      6.64 o 
   5   1  16       70.23       76.63      9.46 o 
   6   1  16       27.14       18.88      6.83 o 
   7   1  16       10.74        1.93      5.77 o 
   8   1  16        0.07       -4.75      6.26 o 
   9   1  16      492.94      540.24     30.15 o 
  10   1  16        0.23       16.02     17.78 o 
 -13   2  16       68.43       64.23     12.54 o 
 -12   2  16        9.24        2.97      9.54 o 
 -11   2  16        1.48        8.47     12.20 o 
 -10   2  16        7.63       14.45      6.95 o 
  -9   2  16      513.98      494.08     18.08 o 
  -8   2  16       20.13        9.80      7.39 o 
  -7   2  16        9.09        2.21      5.99 o 
  -6   2  16     5456.48     5218.37     53.24 o 
  -5   2  16        8.31        4.03      6.37 o 
  -4   2  16        0.57        5.44      3.29 o 
  -3   2  16      130.00      127.52      8.20 o 
  -2   2  16      324.85      313.11     16.10 o 
  -1   2  16      397.96      370.34      9.82 o 
   0   2  16      150.50      135.57      8.48 o 
   1   2  16     1006.27      969.81     16.09 o 
   2   2  16        3.74        4.20      3.83 o 
   3   2  16       59.17       67.77      6.93 o 
   4   2  16       51.71       71.11      7.74 o 
   5   2  16      159.17      135.81     11.39 o 
   6   2  16       46.55       41.41      7.98 o 
   7   2  16       12.27       -3.04      6.31 o 
   8   2  16       63.83       63.57      9.79 o 
   9   2  16       43.43       51.59     11.79 o 
  10   2  16       17.85        9.44     12.38 o 
 -13   3  16        7.68        6.96      8.98 o 
 -12   3  16        0.13       20.61      9.02 o 
 -11   3  16       23.16       16.77      8.16 o 
 -10   3  16       20.65       11.53      6.80 o 
  -9   3  16       17.60        8.01      5.98 o 
  -8   3  16        0.27        5.76      5.41 o 
  -7   3  16       71.21       91.06      7.62 o 
  -6   3  16       37.32       31.38      5.80 o 
  -5   3  16      805.80      818.43     16.52 o 
  -4   3  16      108.97       99.45      7.52 o 
  -3   3  16      343.23      301.72     10.64 o 
  -2   3  16      296.42      346.77     11.22 o 
  -1   3  16       13.07        8.14      3.84 o 
   0   3  16      172.46      149.62      7.42 o 
   1   3  16        0.01        2.71      3.59 o 
   2   3  16      285.19      278.58      9.68 o 
   3   3  16      336.45      334.65     12.65 o 
   4   3  16      288.41      278.05     12.33 o 
   5   3  16      158.66      151.66     12.15 o 
   6   3  16        6.66       25.00      6.93 o 
   7   3  16       12.19       10.41      7.10 o 
   8   3  16       29.03       45.15     14.70 o 
   9   3  16       75.39      108.43     15.31 o 
 -12   4  16        3.73        2.09      8.70 o 
 -11   4  16      105.22      125.02     15.81 o 
 -10   4  16        0.23        4.89      8.23 o 
  -9   4  16       56.34       64.08     10.92 o 
  -8   4  16        0.06        2.95      5.32 o 
  -7   4  16       49.66       38.32      6.80 o 
  -6   4  16      408.52      405.29     13.29 o 
  -5   4  16      183.14      193.97     11.65 o 
  -4   4  16        0.01        2.70      4.83 o 
  -3   4  16     1673.68     1603.80     31.74 o 
  -2   4  16       19.96       13.69      5.95 o 
  -1   4  16        4.80       -2.85      4.07 o 
   0   4  16       37.46       26.98      4.67 o 
   1   4  16      603.35      560.02     13.31 o 
   2   4  16        3.73        5.01      5.37 o 
   3   4  16       38.55       36.89      6.48 o 
   4   4  16      544.77      541.40     17.81 o 
   5   4  16       18.87       -0.61      9.17 o 
   6   4  16      106.34      110.07     12.62 o 
   7   4  16        1.25       16.51      9.09 o 
   8   4  16       24.32       32.33     10.31 o 
   9   4  16       40.88       54.42     13.22 o 
 -11   5  16        1.31        4.58      8.84 o 
 -10   5  16        1.24       -3.98      7.78 o 
  -9   5  16       97.08      119.49     14.36 o 
  -8   5  16      429.09      462.94     21.75 o 
  -7   5  16       28.04       29.76     12.51 o 
  -6   5  16        0.00        0.28      5.66 o 
  -5   5  16       33.92       35.57      7.88 o 
  -4   5  16      692.47      588.55     20.27 o 
  -3   5  16        7.01       14.56      5.41 o 
  -2   5  16       65.92       83.16      8.54 o 
  -1   5  16      293.29      272.43     11.77 o 
   0   5  16       46.60       36.80      6.51 o 
   1   5  16        0.80        9.35      5.17 o 
   2   5  16        0.79        9.17      5.76 o 
   3   5  16      147.68      139.72     16.78 o 
   4   5  16        1.75       -3.83      8.19 o 
   5   5  16       13.34        7.57     10.03 o 
   6   5  16      147.46      188.49     18.19 o 
   7   5  16       43.01       59.34     13.25 o 
   8   5  16        3.26       16.06     11.15 o 
 -11   6  16       15.95       36.96     14.89 o 
 -10   6  16        1.98        6.80     11.91 o 
  -9   6  16        0.64       19.01     11.95 o 
  -8   6  16        6.50        7.32     11.11 o 
  -7   6  16      160.46      170.88     22.01 o 
  -6   6  16       19.06       36.04     15.65 o 
  -5   6  16      151.23      159.72     19.71 o 
  -4   6  16      167.32      157.42     18.33 o 
  -3   6  16       32.81       27.35     10.93 o 
  -2   6  16      550.79      552.82     27.91 o 
  -1   6  16       78.91       71.47      9.51 o 
   0   6  16      223.55      222.26     14.23 o 
   1   6  16       19.51        9.52      8.37 o 
   2   6  16       25.13       13.65      8.53 o 
   3   6  16       32.64       23.60      9.69 o 
   4   6  16       90.23       81.11     20.65 o 
   5   6  16       14.46       20.43     17.34 o 
   6   6  16       13.53       25.79     11.25 o 
   7   6  16       59.02       53.43     14.18 o 
  -9   7  16       72.00      100.87     18.55 o 
  -8   7  16        9.73       15.41     14.63 o 
  -7   7  16        6.56       27.72     17.58 o 
  -6   7  16       45.86       59.87     14.97 o 
  -5   7  16       38.78       56.81     13.98 o 
  -4   7  16        3.09       26.43     11.71 o 
  -3   7  16        0.15        6.76      9.76 o 
  -2   7  16       52.07       39.13     12.58 o 
  -1   7  16       53.58       43.62     15.40 o 
   0   7  16        9.02       -1.11     11.24 o 
   1   7  16        1.55        3.85     11.45 o 
   2   7  16        0.35       -2.68      9.93 o 
   3   7  16       31.53       42.07     15.64 o 
   4   7  16        4.43        5.32     12.70 o 
   5   7  16        6.92       18.63     14.41 o 
   6   7  16      159.31      141.92     23.17 o 
  -7   8  16      122.75      105.52     28.44 o 
  -6   8  16       96.91      136.06     30.88 o 
  -5   8  16       13.46       -9.06     18.61 o 
  -4   8  16       78.57       77.21     27.18 o 
  -3   8  16       34.99       36.87     24.75 o 
  -2   8  16       15.08        0.78     19.40 o 
  -1   8  16       51.58       39.24     24.79 o 
   0   8  16      178.20      228.62     53.32 o 
   1   8  16       14.21       -7.40     12.38 o 
   2   8  16       39.50       42.91     26.41 o 
   3   8  16        0.26      -11.58     15.27 o 
   4   8  16        0.12       -6.40     12.56 o 
  -4   9  16       15.98       -6.83     23.40 o 
  -3   9  16       40.30        5.23     24.90 o 
  -2   9  16       22.22        6.60     24.12 o 
  -1   9  16       14.94       74.77     30.82 o 
   0   9  16      194.94      191.42     37.75 o 
   1   9  16      263.10      223.22     27.40 o 
 -13   1  17       76.19       98.05     13.63 o 
 -12   1  17       12.07        7.34      7.65 o 
 -11   1  17       19.53       19.19      8.23 o 
 -10   1  17       24.19       28.63      7.41 o 
  -9   1  17       20.59       10.84      5.56 o 
  -8   1  17       34.12       30.78      6.61 o 
  -7   1  17      427.66      412.46     12.91 o 
  -6   1  17       65.40       72.33      6.68 o 
  -5   1  17        5.44        6.83      3.81 o 
  -4   1  17      365.49      380.54     10.44 o 
  -3   1  17        0.58        0.35      2.96 o 
  -2   1  17        2.18        4.00      4.02 o 
  -1   1  17       24.62       31.07      5.31 o 
   0   1  17       57.98       56.23      5.48 o 
   1   1  17     1490.62     1495.46     28.98 o 
   2   1  17      148.48      139.17      8.08 o 
   3   1  17       30.34       31.22      4.92 o 
   4   1  17      102.44      107.15     13.92 o 
   5   1  17       19.88       33.21      7.51 o 
   6   1  17        7.74        3.77      5.87 o 
   7   1  17      126.18      134.47     14.77 o 
   8   1  17       39.74       38.40     10.58 o 
   9   1  17       26.25       19.99     12.95 o 
  10   1  17       35.79        7.79     17.81 o 
 -13   2  17        0.02        2.36     10.51 o 
 -12   2  17        8.99       16.94      8.64 o 
 -11   2  17        0.12        2.85      6.46 o 
 -10   2  17       67.28       57.88     10.09 o 
  -9   2  17       51.55       70.98      8.60 o 
  -8   2  17      342.06      317.19     12.26 o 
  -7   2  17       29.96       32.70      6.05 o 
  -6   2  17     3105.20     2987.21     36.31 o 
  -5   2  17      532.96      506.66     12.95 o 
  -4   2  17      116.47      113.91      8.45 o 
  -3   2  17       37.54       43.75      6.25 o 
  -2   2  17        3.52        0.22      4.01 o 
  -1   2  17      163.78      176.87      8.42 o 
   0   2  17      517.12      572.96     12.50 o 
   1   2  17      384.67      393.11     10.59 o 
   2   2  17        4.10       -0.93      3.63 o 
   3   2  17      304.67      267.92     16.73 o 
   4   2  17      122.81      145.35     15.39 o 
   5   2  17       42.99       44.65      8.50 o 
   6   2  17        5.52        5.31      7.34 o 
   7   2  17       41.07       29.41      8.60 o 
   8   2  17      381.68      433.62     19.01 o 
   9   2  17        2.79        0.94     12.35 o 
 -13   3  17        1.44        6.85      8.58 o 
 -12   3  17       15.02       16.68      9.80 o 
 -11   3  17       27.16       47.99     10.24 o 
 -10   3  17        3.70       12.92      7.95 o 
  -9   3  17        0.20        4.56      5.69 o 
  -8   3  17      398.44      362.36     15.84 o 
  -7   3  17       74.91       74.87      7.32 o 
  -6   3  17      597.35      582.02     14.69 o 
  -5   3  17      226.84      240.33     11.80 o 
  -4   3  17      591.43      558.33     14.91 o 
  -3   3  17      243.75      209.36      9.61 o 
  -2   3  17       45.59       44.09      5.80 o 
  -1   3  17      356.96      327.77     10.28 o 
   0   3  17      149.24      147.29      7.71 o 
   1   3  17      854.32      823.29     18.14 o 
   2   3  17      231.26      205.09      8.87 o 
   3   3  17       14.14       17.71      5.81 o 
   4   3  17      259.16      296.87     12.99 o 
   5   3  17       10.64       23.42     14.73 o 
   6   3  17       60.42       41.05      8.33 o 
   7   3  17       99.46      100.68     11.04 o 
   8   3  17       98.78       55.64     12.23 o 
   9   3  17        2.29        2.31      9.46 o 
 -12   4  17      325.11      357.38     24.38 o 
 -11   4  17       11.10       22.45      9.85 o 
 -10   4  17        7.50        9.63     10.72 o 
  -9   4  17       65.42       78.17     11.86 o 
  -8   4  17        0.87        9.08      5.67 o 
  -7   4  17       14.85       20.32      6.62 o 
  -6   4  17        6.21        4.18      5.89 o 
  -5   4  17      221.96      240.90     12.65 o 
  -4   4  17       11.54       14.61      6.36 o 
  -3   4  17      953.25      895.11     21.69 o 
  -2   4  17      310.31      284.81     13.06 o 
  -1   4  17      286.69      289.45     11.76 o 
   0   4  17       11.75        9.90      5.06 o 
   1   4  17     1356.47     1336.28     21.34 o 
   2   4  17      732.93      729.59     18.18 o 
   3   4  17       10.45       12.90      5.12 o 
   4   4  17       52.65       46.01      9.39 o 
   5   4  17       31.19       39.17      8.74 o 
   6   4  17        0.43       -2.54      7.42 o 
   7   4  17      315.00      406.72     22.15 o 
   8   4  17        5.08        7.16      9.86 o 
 -11   5  17      293.52      311.38     22.41 o 
 -10   5  17       23.66       42.57     16.67 o 
  -9   5  17        0.05       18.66     11.80 o 
  -8   5  17       11.58       27.45     14.96 o 
  -7   5  17        0.43       22.25     12.26 o 
  -6   5  17       79.03       66.62     15.44 o 
  -5   5  17       98.01       86.93     15.05 o 
  -4   5  17        0.12      -10.31     10.31 o 
  -3   5  17      315.26      275.53     13.43 o 
  -2   5  17       10.46        2.61      6.30 o 
  -1   5  17       11.78       16.22      4.87 o 
   0   5  17       26.98       10.09      5.21 o 
   1   5  17        3.03        4.45      5.98 o 
   2   5  17       19.21       21.13      8.66 o 
   3   5  17        3.08       -3.53      7.70 o 
   4   5  17        5.00        4.34      8.56 o 
   5   5  17        2.55       -3.49      9.29 o 
   6   5  17       28.13       31.79     11.29 o 
   7   5  17       26.30       44.83     12.65 o 
   8   5  17       83.39       96.80     16.80 o 
 -10   6  17      101.37      155.29     28.97 o 
  -9   6  17        0.13       15.29     11.94 o 
  -8   6  17        9.24       34.21     13.62 o 
  -7   6  17       40.79       30.28     13.17 o 
  -6   6  17        2.96       14.94     11.52 o 
  -5   6  17       68.96       67.07     34.90 o 
  -4   6  17        0.43        1.85     10.17 o 
  -3   6  17        1.39        2.24      9.72 o 
  -2   6  17       86.80       50.40     12.78 o 
  -1   6  17        0.40       -8.31      8.61 o 
   0   6  17       80.30       67.20      9.93 o 
   1   6  17        2.15       10.30      7.99 o 
   2   6  17      176.78      212.79     17.40 o 
   3   6  17       13.26       10.59     10.86 o 
   4   6  17       14.83       12.62     12.64 o 
   5   6  17      292.30      355.46     58.03 o 
   6   6  17      207.14      206.12     20.08 o 
   7   6  17       52.84       77.19     15.61 o 
  -9   7  17        3.73       22.41     31.64 o 
  -8   7  17       10.72       39.50     20.41 o 
  -7   7  17       21.18       22.74     13.23 o 
  -6   7  17       29.27       40.66     13.41 o 
  -5   7  17        3.12       12.98     11.47 o 
  -4   7  17       47.66       49.53     14.17 o 
  -3   7  17        0.48       13.14     11.23 o 
  -2   7  17       19.51       -7.78     21.94 o 
  -1   7  17        5.01       -2.40     10.16 o 
   0   7  17      267.12      264.48     24.84 o 
   1   7  17        3.36      -10.57     10.57 o 
   2   7  17        9.79       -0.62     11.34 o 
   3   7  17      339.73      320.62     38.51 o 
   4   7  17      185.61      158.07     23.17 o 
   5   7  17        8.79       23.04     15.30 o 
  -7   8  17      152.89      154.44     32.27 o 
  -6   8  17       12.42      -19.06     20.59 o 
  -5   8  17        6.49       -9.85     18.37 o 
  -4   8  17       16.50       23.00     24.26 o 
  -3   8  17        2.81      -18.17     18.17 o 
  -2   8  17       67.63       12.69     22.58 o 
  -1   8  17        1.80       21.07     23.60 o 
   0   8  17        0.23       -0.35     13.54 o 
   1   8  17       39.64       32.83     16.37 o 
   2   8  17       49.74       64.56     18.12 o 
   3   8  17        0.12       -1.03     13.41 o 
   4   8  17      176.17      184.14     25.58 o 
  -4   9  17      285.29      266.54     42.19 o 
  -3   9  17       14.78       27.84     24.92 o 
  -2   9  17       17.75       -0.89     23.48 o 
  -1   9  17       41.36       50.56     27.81 o 
   0   9  17      191.25      227.36     39.22 o 
 -13   0  18      145.95      132.57     21.30 o 
 -12   0  18       13.14       -4.91     10.25 o 
 -11   0  18       25.84       32.02     12.51 o 
 -10   0  18       32.00       54.85     13.42 o 
  -9   0  18        0.54        0.43      6.73 o 
  -8   0  18       20.73       21.43     10.76 o 
  -7   0  18      193.33      190.28     13.62 o 
  -6   0  18      187.99      135.25     11.52 o 
  -5   0  18       50.19       68.58      8.56 o 
  -4   0  18        0.92        1.34      5.16 o 
  -3   0  18      644.54      672.87     18.68 o 
  -2   0  18      854.58      861.16     20.55 o 
  -1   0  18      122.79      128.31     13.81 o 
   0   0  18      553.72      533.24     23.94 o 
   1   0  18     2967.98     2586.64    220.19 o 
   2   0  18     2078.79     2024.15     49.35 o 
   3   0  18      168.21      150.99     19.58 o 
   4   0  18      368.26      349.28     30.92 o 
   5   0  18      441.48      375.94     36.16 o 
   6   0  18       68.45       70.70     16.48 o 
   7   0  18      352.75      353.56     73.94 o 
   8   0  18        0.27       -2.45     10.82 o 
   9   0  18      128.13      135.21     51.49 o 
 -13   1  18       41.04       32.72     10.44 o 
 -12   1  18        0.10        4.45      7.23 o 
 -11   1  18      169.72      152.13     13.90 o 
 -10   1  18       35.42       28.67      8.72 o 
  -9   1  18      303.40      315.87     13.08 o 
  -8   1  18      750.18      682.52     17.15 o 
  -7   1  18      190.88      162.95      9.14 o 
  -6   1  18       18.46        8.20      4.50 o 
  -5   1  18      964.98      902.15     18.02 o 
  -4   1  18       36.55       30.54      4.65 o 
  -3   1  18      876.61      890.30     18.60 o 
  -2   1  18      271.40      266.52     10.82 o 
  -1   1  18      214.37      193.65      9.45 o 
   0   1  18       12.36        6.99      4.55 o 
   1   1  18       78.85       93.79      8.12 o 
   2   1  18       21.33       10.39      3.72 o 
   3   1  18      107.38      118.82      8.29 o 
   4   1  18       24.03        9.29      6.03 o 
   5   1  18       21.31       11.20      7.89 o 
   6   1  18        2.48        1.65      6.48 o 
   7   1  18       38.74       42.96     11.05 o 
   8   1  18       27.81       37.80     11.15 o 
   9   1  18       13.06       43.35     12.27 o 
 -13   2  18       10.11       17.88      9.39 o 
 -12   2  18        5.36        5.23      7.88 o 
 -11   2  18       21.96       25.40      8.71 o 
 -10   2  18        0.98        4.19      6.53 o 
  -9   2  18       39.43       29.63      6.87 o 
  -8   2  18      112.96       95.50      8.42 o 
  -7   2  18        8.80        4.82      4.56 o 
  -6   2  18      565.78      491.85     13.51 o 
  -5   2  18        1.35       -1.14      5.18 o 
  -4   2  18     1015.90     1031.96     21.29 o 
  -3   2  18      118.78      134.05      8.84 o 
  -2   2  18        0.13       -0.28      4.57 o 
  -1   2  18      184.73      176.39      8.81 o 
   0   2  18       38.88       47.04      5.26 o 
   1   2  18      963.34      957.58     16.79 o 
   2   2  18      350.97      335.43     10.36 o 
   3   2  18      159.57      167.01      9.80 o 
   4   2  18       41.58       24.74     11.15 o 
   5   2  18       52.27       39.12      9.03 o 
   6   2  18      194.58      199.97     22.12 o 
   7   2  18      626.28      687.73     21.86 o 
   8   2  18        0.51       12.61     11.98 o 
   9   2  18      121.02      132.18     20.22 o 
 -13   3  18        6.83       18.26     16.34 o 
 -12   3  18        0.15        2.31     14.23 o 
 -11   3  18       15.81       23.16      8.49 o 
 -10   3  18        6.71        8.83      6.23 o 
  -9   3  18       22.31       24.31      7.44 o 
  -8   3  18      236.94      210.27     11.92 o 
  -7   3  18      317.32      328.85     13.14 o 
  -6   3  18      219.67      182.77     19.76 o 
  -5   3  18       15.70       21.34      6.24 o 
  -4   3  18      276.08      259.75     11.08 o 
  -3   3  18      111.62       93.11      8.94 o 
  -2   3  18      248.88      249.87     10.34 o 
  -1   3  18      136.13      144.21      7.85 o 
   0   3  18        8.40       16.90      4.48 o 
   1   3  18      137.58      138.37      9.23 o 
   2   3  18       25.27       24.94      4.94 o 
   3   3  18       18.26       27.10      6.35 o 
   4   3  18      329.19      309.02     13.69 o 
   5   3  18       37.71       46.69      9.03 o 
   6   3  18        1.21        6.22      6.60 o 
   7   3  18        3.61        6.40      7.64 o 
   8   3  18       59.69       59.98     12.66 o 
   9   3  18       28.01       31.28     11.03 o 
 -12   4  18       60.70       73.44     14.02 o 
 -11   4  18       44.87       81.89     13.36 o 
 -10   4  18        0.06        2.61      7.49 o 
  -9   4  18      141.69      112.30     17.03 o 
  -8   4  18      124.37      155.82     34.78 o 
  -7   4  18      147.82      150.45     23.05 o 
  -6   4  18       40.22       37.48     14.34 o 
  -5   4  18       40.36       38.93      7.06 o 
  -4   4  18       33.46       31.64      6.16 o 
  -3   4  18      683.59      622.17     18.35 o 
  -2   4  18      274.94      244.89     12.40 o 
  -1   4  18      177.40      170.58      9.80 o 
   0   4  18        0.04       -1.89      5.82 o 
   1   4  18      280.98      305.32     14.25 o 
   2   4  18      203.63      208.90     12.31 o 
   3   4  18      407.87      403.16     13.60 o 
   4   4  18      194.40      218.75     18.16 o 
   5   4  18        1.33       -1.26      6.29 o 
   6   4  18      135.15      109.84     11.73 o 
   7   4  18        5.89       17.62      9.80 o 
   8   4  18        8.44        4.71     10.02 o 
 -11   5  18        6.70       18.35     13.62 o 
 -10   5  18        2.45       11.78     12.53 o 
  -9   5  18       10.43       19.46     11.82 o 
  -8   5  18        2.30        8.88     10.87 o 
  -7   5  18        0.33       22.34     31.53 o 
  -6   5  18      154.40      150.23     33.06 o 
  -5   5  18      333.74      359.40     34.94 o 
  -4   5  18      186.30      184.68     19.09 o 
  -3   5  18      353.08      387.39     19.49 o 
  -2   5  18      974.15      903.63     43.89 o 
  -1   5  18       14.08        5.58      7.27 o 
   0   5  18      432.58      425.38     17.46 o 
   1   5  18      119.61      104.90     12.83 o 
   2   5  18      472.19      469.61     21.66 o 
   3   5  18      117.41      117.26     14.07 o 
   4   5  18       38.54       31.79      9.71 o 
   5   5  18        1.46       -4.59     10.24 o 
   6   5  18       32.44       19.61     10.76 o 
   7   5  18        9.15        7.36     10.76 o 
 -10   6  18      103.34      128.87     20.78 o 
  -9   6  18        2.30       24.32     18.90 o 
  -8   6  18        2.74       11.44     11.43 o 
  -7   6  18       44.82       48.96     20.78 o 
  -6   6  18       28.95       38.56     12.77 o 
  -5   6  18      168.91      164.18     19.53 o 
  -4   6  18       68.50       92.92     16.52 o 
  -3   6  18        0.98       -2.59      9.79 o 
  -2   6  18      550.13      487.89     27.56 o 
  -1   6  18       24.04       31.85      9.74 o 
   0   6  18       99.34       66.87     10.45 o 
   1   6  18        0.62        0.59      8.01 o 
   2   6  18       56.99       34.97     10.80 o 
   3   6  18       36.08       43.91     11.18 o 
   4   6  18        2.71        3.76      9.64 o 
   5   6  18       18.21        1.04      9.36 o 
   6   6  18       11.25        8.94      9.57 o 
  -9   7  18      151.94      204.30     24.98 o 
  -8   7  18      111.05      107.63     32.37 o 
  -7   7  18       11.72       17.95     11.66 o 
  -6   7  18       56.33       81.59     16.65 o 
  -5   7  18       18.33       40.54     13.31 o 
  -4   7  18        0.31       -2.21     10.02 o 
  -3   7  18       24.71       20.78     11.61 o 
  -2   7  18        0.18       -2.11      9.99 o 
  -1   7  18      164.66      202.04     21.20 o 
   0   7  18        0.14       -5.48      8.99 o 
   1   7  18        0.07       -1.03      9.07 o 
   2   7  18       24.51       47.80     26.63 o 
   3   7  18       25.00       67.66     17.57 o 
   4   7  18       48.13       43.93     15.86 o 
   5   7  18        0.69       -1.44     19.28 o 
  -7   8  18      250.96      252.75     39.14 o 
  -6   8  18        0.65       17.91     23.12 o 
  -5   8  18      101.23      127.56     32.65 o 
  -4   8  18        4.67       -8.24     21.21 o 
  -3   8  18        3.55      -18.12     18.12 o 
  -2   8  18        0.00        6.08     22.83 o 
  -1   8  18       74.43       64.53     28.75 o 
   0   8  18       39.00       64.06     18.19 o 
   1   8  18        2.12       11.12     14.60 o 
   2   8  18      184.71      181.01     25.34 o 
   3   8  18       18.20       25.27     18.04 o 
  -2   9  18        3.57       72.84     30.50 o 
 -13   1  19       12.30       23.88     10.47 o 
 -12   1  19       91.79       85.23     12.42 o 
 -11   1  19       12.93       15.79      7.72 o 
 -10   1  19      128.79      131.48     12.18 o 
  -9   1  19        2.82       11.03      6.28 o 
  -8   1  19       10.33       11.45      7.72 o 
  -7   1  19       45.65       37.63      6.48 o 
  -6   1  19      209.05      205.44      9.57 o 
  -5   1  19        1.88        1.93      3.69 o 
  -4   1  19       23.86       15.04      5.66 o 
  -3   1  19       51.27       44.20      6.44 o 
  -2   1  19      100.01      102.30      7.83 o 
  -1   1  19      119.13      129.01      8.37 o 
   0   1  19      485.14      489.10     12.25 o 
   1   1  19      134.68      131.77      6.96 o 
   2   1  19        4.37        1.82      3.78 o 
   3   1  19      103.79       95.74     16.12 o 
   4   1  19       98.62      103.97     15.47 o 
   5   1  19       26.81       26.06      9.84 o 
   6   1  19       14.76        1.67      8.70 o 
   7   1  19        0.23       -4.27      7.67 o 
   8   1  19        9.05        3.32      8.91 o 
   9   1  19       33.03       35.07     11.58 o 
 -13   2  19       56.08       99.10     13.94 o 
 -12   2  19        9.37        7.36      7.72 o 
 -11   2  19        0.54       10.36      7.16 o 
 -10   2  19       71.32       68.33     11.18 o 
  -9   2  19       70.65       61.53      9.26 o 
  -8   2  19      108.58       81.45      8.75 o 
  -7   2  19       40.84       31.24      5.71 o 
  -6   2  19       32.94       25.77      6.36 o 
  -5   2  19      448.34      412.38     16.44 o 
  -4   2  19     1563.78     1436.34     26.08 o 
  -3   2  19       76.60       76.20      7.75 o 
  -2   2  19        2.91        1.60      4.83 o 
  -1   2  19      217.53      198.50      9.47 o 
   0   2  19      719.90      632.61     13.80 o 
   1   2  19     1104.12     1148.83     18.85 o 
   2   2  19        6.65        8.48      3.95 o 
   3   2  19      310.91      270.95     12.17 o 
   4   2  19       86.35       90.43     11.37 o 
   5   2  19       22.08       14.24      7.14 o 
   6   2  19        2.32       -1.76      6.25 o 
   7   2  19       20.34       22.11      9.95 o 
   8   2  19        7.15       25.88     10.65 o 
   9   2  19       80.66       76.52     17.24 o 
 -12   3  19        1.66        6.50     13.05 o 
 -11   3  19        4.68       15.86      7.86 o 
 -10   3  19        4.58       12.11      6.71 o 
  -9   3  19       90.86       78.43     10.07 o 
  -8   3  19      120.97      129.81     11.05 o 
  -7   3  19      150.57      157.79     12.48 o 
  -6   3  19       62.06       63.51      7.97 o 
  -5   3  19      544.59      536.59     16.50 o 
  -4   3  19      491.43      449.74     13.88 o 
  -3   3  19       10.36       20.59      8.62 o 
  -2   3  19       99.94       98.07      9.59 o 
  -1   3  19      454.52      438.11     16.40 o 
   0   3  19        0.06        3.89      4.16 o 
   1   3  19      266.03      273.60     10.26 o 
   2   3  19      661.46      696.07     17.18 o 
   3   3  19        1.61       -0.04      5.44 o 
   4   3  19        1.05        6.68      6.62 o 
   5   3  19       74.08       76.63     10.97 o 
   6   3  19       95.33       84.14     13.41 o 
   7   3  19      216.24      258.61     16.13 o 
   8   3  19       14.48       -1.79     11.82 o 
 -12   4  19      114.16      105.38     19.88 o 
 -11   4  19        2.96        0.68     12.87 o 
 -10   4  19        5.84       31.82     12.68 o 
  -9   4  19       52.14       41.76     13.72 o 
  -8   4  19       10.53       10.91     10.77 o 
  -7   4  19      340.73      346.89     24.92 o 
  -6   4  19      116.32       85.45     15.74 o 
  -5   4  19      172.95      177.91     12.82 o 
  -4   4  19       11.90       25.75      5.19 o 
  -3   4  19      499.12      477.75     19.73 o 
  -2   4  19      246.97      217.92     12.02 o 
  -1   4  19      603.56      566.97     15.84 o 
   0   4  19       21.64       24.52      5.98 o 
   1   4  19      296.75      313.46     12.56 o 
   2   4  19       35.26       37.73      7.66 o 
   3   4  19      417.20      433.82     14.24 o 
   4   4  19       32.29       50.40      7.27 o 
   5   4  19       26.84       36.45      8.98 o 
   6   4  19        7.50       18.68      7.63 o 
   7   4  19       44.26       48.48     11.68 o 
   8   4  19        6.32       14.39     10.52 o 
 -11   5  19      131.77      179.35     23.52 o 
 -10   5  19       10.24       33.83     13.46 o 
  -9   5  19        4.00       30.30     16.17 o 
  -8   5  19        0.02       37.17     16.20 o 
  -7   5  19      107.23      110.47     18.03 o 
  -6   5  19        0.93        9.32     11.40 o 
  -5   5  19       33.88       29.09     12.72 o 
  -4   5  19       24.77       16.79     11.31 o 
  -3   5  19        8.93       22.87     10.86 o 
  -2   5  19        0.28       -6.70      6.74 o 
  -1   5  19        9.36        7.29      6.70 o 
   0   5  19      165.76      183.16     20.56 o 
   1   5  19        0.91       -6.79      6.79 o 
   2   5  19      176.22      188.33     20.30 o 
   3   5  19        8.04       -6.45      7.17 o 
   4   5  19       31.21       19.48      9.90 o 
   5   5  19      142.73      159.57     17.50 o 
   6   5  19       75.08       66.40     14.31 o 
   7   5  19       19.31        0.52     10.59 o 
 -10   6  19       29.94       60.03     17.26 o 
  -9   6  19       10.47       23.55     12.49 o 
  -8   6  19       19.22       14.90     11.95 o 
  -7   6  19       11.63       41.21     13.44 o 
  -6   6  19       12.27       25.49     16.19 o 
  -5   6  19      173.61      206.23     21.49 o 
  -4   6  19        0.04       20.71     12.24 o 
  -3   6  19      744.58      737.72     33.63 o 
  -2   6  19       16.14       22.99     11.90 o 
  -1   6  19       35.14       24.68     11.54 o 
   0   6  19        1.59       -5.71      8.22 o 
   1   6  19        3.02        2.31     16.65 o 
   2   6  19        0.40       10.32      8.86 o 
   3   6  19        7.06       16.21      9.74 o 
   4   6  19      122.04       98.42     17.85 o 
   5   6  19       28.88       54.63     12.88 o 
   6   6  19       52.72       64.29     12.61 o 
  -9   7  19        3.51       41.51     19.83 o 
  -8   7  19      407.75      455.66     32.77 o 
  -7   7  19       40.31       45.78     14.60 o 
  -6   7  19        1.20       15.05     16.97 o 
  -5   7  19        3.36        8.67     11.29 o 
  -4   7  19        6.06       20.41     12.15 o 
  -3   7  19       11.57        9.81     11.18 o 
  -2   7  19       33.92       30.20     12.94 o 
  -1   7  19       13.27        2.66     18.14 o 
   0   7  19       11.09        9.13      9.43 o 
   1   7  19        4.17        7.25      9.52 o 
   2   7  19        3.78        6.30     10.08 o 
   3   7  19        0.07       -6.66     12.29 o 
   4   7  19       32.31       29.60     16.31 o 
  -6   8  19       17.68       31.05     21.86 o 
  -5   8  19        7.71      -18.64     19.00 o 
  -4   8  19        7.98      -18.88     20.65 o 
  -3   8  19       26.99       33.41     25.78 o 
  -2   8  19        9.59       -2.22     22.01 o 
  -1   8  19       61.80       38.50     27.93 o 
   0   8  19        0.00      -13.37     13.37 o 
   1   8  19        1.73      -11.02     13.32 o 
   2   8  19       27.37       19.78     15.39 o 
 -13   0  20       34.69       39.82     15.67 o 
 -12   0  20      110.03      127.82     20.32 o 
 -11   0  20      173.66      166.39     23.80 o 
 -10   0  20      182.65      177.33     19.25 o 
  -9   0  20       45.19       59.66     12.56 o 
  -8   0  20      353.79      328.32     22.63 o 
  -7   0  20        0.77        4.95      6.47 o 
  -6   0  20     1309.44     1263.07     31.14 o 
  -5   0  20     1426.01     1348.07     38.93 o 
  -4   0  20       54.72       35.63      7.00 o 
  -3   0  20       31.45       33.16      9.89 o 
  -2   0  20      302.04      311.81     19.62 o 
  -1   0  20      278.34      304.29     20.04 o 
   0   0  20      115.66      115.26     21.63 o 
   1   0  20       95.25      100.75     13.54 o 
   2   0  20       28.90       22.47      9.16 o 
   3   0  20      319.79      327.96     32.57 o 
   4   0  20      116.64      101.34     22.64 o 
   5   0  20       33.09       39.36     17.04 o 
   6   0  20        0.39       -5.97      9.76 o 
   7   0  20      197.42      115.69     20.53 o 
   8   0  20       32.88       53.43     17.99 o 
   9   0  20      296.20      325.49     32.26 o 
 -13   1  20        6.75        6.57      8.33 o 
 -12   1  20        8.07       12.80      8.15 o 
 -11   1  20       17.99       25.18      8.17 o 
 -10   1  20       98.31       82.40     10.73 o 
  -9   1  20       63.13       64.47      9.20 o 
  -8   1  20      216.37      179.55     11.18 o 
  -7   1  20        0.25       -3.93      3.93 o 
  -6   1  20      227.99      207.64      9.60 o 
  -5   1  20      264.10      245.46     11.66 o 
  -4   1  20        3.93        3.50      4.94 o 
  -3   1  20        5.21        0.55      4.95 o 
  -2   1  20      573.65      507.49     14.79 o 
  -1   1  20      940.86      887.59     31.68 o 
   0   1  20        0.78       -2.91      6.66 o 
   1   1  20      554.57      501.77     17.61 o 
   2   1  20       86.22       73.31      8.49 o 
   3   1  20      383.21      373.98     15.62 o 
   4   1  20        2.53       -3.14      6.92 o 
   5   1  20      119.47      127.55     15.47 o 
   6   1  20        3.00       -1.54      7.52 o 
   7   1  20        6.83        4.65      8.55 o 
   8   1  20       28.61       26.90     11.23 o 
   9   1  20      110.51      102.84     15.75 o 
 -13   2  20        7.03       13.20     12.43 o 
 -12   2  20       72.87       77.30     12.28 o 
 -11   2  20       42.36       43.02      9.52 o 
 -10   2  20        0.00       -0.34      6.79 o 
  -9   2  20      117.36      118.05     11.30 o 
  -8   2  20      254.92      248.84     14.12 o 
  -7   2  20       24.73       16.99      6.88 o 
  -6   2  20        6.40        4.80      5.42 o 
  -5   2  20      971.97      888.82     20.87 o 
  -4   2  20     1737.42     1578.36     27.97 o 
  -3   2  20        0.61       -4.56      4.90 o 
  -2   2  20       80.20       67.18      7.55 o 
  -1   2  20      311.03      298.02     16.97 o 
   0   2  20       10.67        9.42      4.14 o 
   1   2  20       37.02       37.35      5.29 o 
   2   2  20      119.23       99.05     10.18 o 
   3   2  20        7.42        5.12      4.64 o 
   4   2  20       14.62        1.80      9.41 o 
   5   2  20       90.72       81.15     12.95 o 
   6   2  20        2.25        1.76      7.96 o 
   7   2  20        8.54        5.30      8.82 o 
   8   2  20       10.47       11.68     10.61 o 
 -12   3  20       15.69       15.96      8.57 o 
 -11   3  20       73.54       79.70     10.91 o 
 -10   3  20        0.35        8.78      7.07 o 
  -9   3  20       17.95       22.30      9.18 o 
  -8   3  20       38.66       44.04     10.43 o 
  -7   3  20       33.90       23.89      8.60 o 
  -6   3  20       72.77       77.62      9.54 o 
  -5   3  20       11.84        0.90      6.43 o 
  -4   3  20      727.51      680.83     18.26 o 
  -3   3  20       61.74       78.77      7.45 o 
  -2   3  20       24.36       20.34      5.36 o 
  -1   3  20     2954.52     2772.14     36.40 o 
   0   3  20        0.02       -1.33      3.96 o 
   1   3  20      126.66      102.68      7.41 o 
   2   3  20       28.91       14.88      5.26 o 
   3   3  20      216.80      211.00     10.78 o 
   4   3  20        5.54       10.82      6.57 o 
   5   3  20      192.74      209.58     14.80 o 
   6   3  20       31.87       44.30      9.09 o 
   7   3  20        2.22       16.72      9.84 o 
   8   3  20        7.41       15.80     13.47 o 
 -12   4  20       15.83        7.85     11.31 o 
 -11   4  20       16.50       31.11     13.17 o 
 -10   4  20       23.95       29.22     13.15 o 
  -9   4  20        0.55       13.78     10.75 o 
  -8   4  20       56.68       80.88     21.56 o 
  -7   4  20       13.55       41.06     15.92 o 
  -6   4  20        3.49        1.96      9.50 o 
  -5   4  20        0.24        2.66      9.51 o 
  -4   4  20      136.04      137.00     28.89 o 
  -3   4  20        3.57        2.98      7.75 o 
  -2   4  20      492.04      460.83     16.26 o 
  -1   4  20      565.99      549.62     17.57 o 
   0   4  20       34.46       23.54      6.87 o 
   1   4  20      243.98      261.38     15.32 o 
   2   4  20       11.26        8.00      7.97 o 
   3   4  20       14.73        7.30      7.04 o 
   4   4  20       16.23        6.55      8.54 o 
   5   4  20       54.40       63.77     10.64 o 
   6   4  20      579.02      692.79     23.00 o 
   7   4  20        3.28       -3.68      9.38 o 
 -11   5  20       94.99      119.32     29.99 o 
 -10   5  20       48.32       80.62     17.24 o 
  -9   5  20       34.22       45.92     13.61 o 
  -8   5  20       44.35       55.15     14.89 o 
  -7   5  20      136.07      143.65     19.42 o 
  -6   5  20       12.96        3.89     10.65 o 
  -5   5  20      108.70       98.01     16.53 o 
  -4   5  20        7.24       -1.27     10.39 o 
  -3   5  20       78.05       78.26     14.86 o 
  -2   5  20       23.45       15.86     11.13 o 
  -1   5  20       61.82       83.41     11.86 o 
   0   5  20        6.37       10.96      7.22 o 
   1   5  20       11.92        9.39      8.45 o 
   2   5  20      192.27      217.90     17.45 o 
   3   5  20       31.58       26.10      9.82 o 
   4   5  20       67.66       71.83     13.14 o 
   5   5  20        0.25       -2.41      9.49 o 
   6   5  20        0.00        7.42     10.68 o 
   7   5  20        9.53       22.10     13.24 o 
 -10   6  20        7.96       17.88     25.36 o 
  -9   6  20       62.80       82.05     22.27 o 
  -8   6  20       42.78       39.89     14.98 o 
  -7   6  20      103.49      139.76     20.28 o 
  -6   6  20       15.50       29.54     12.72 o 
  -5   6  20        4.04        3.78     10.69 o 
  -4   6  20        0.05        8.32     10.31 o 
  -3   6  20       23.57       45.64     13.61 o 
  -2   6  20      195.62      197.43     36.99 o 
  -1   6  20       32.81       17.14     12.47 o 
   0   6  20      149.78      150.51     16.15 o 
   1   6  20      224.28      261.17     19.24 o 
   2   6  20      136.11      127.59     15.49 o 
   3   6  20       10.54       11.52     10.65 o 
   4   6  20       49.17       30.73     11.55 o 
   5   6  20        2.04        0.19     10.07 o 
  -8   7  20       22.22       56.49     16.54 o 
  -7   7  20       88.38      138.33     21.11 o 
  -6   7  20       45.88       76.51     17.95 o 
  -5   7  20        3.45       18.58     16.26 o 
  -4   7  20       10.46       13.06     11.83 o 
  -3   7  20       21.62       37.81     16.41 o 
  -2   7  20       16.87       23.85     20.09 o 
  -1   7  20        0.77       -1.77     10.57 o 
   0   7  20       43.01       25.69     11.19 o 
   1   7  20       88.68      103.79     15.79 o 
   2   7  20       21.37       -0.04      9.82 o 
   3   7  20        3.50        4.65     16.83 o 
   4   7  20        0.14       -0.28     15.36 o 
  -6   8  20      129.86      119.52     32.42 o 
  -5   8  20       28.27       39.11     25.87 o 
  -4   8  20       75.53       53.62     27.88 o 
  -3   8  20        7.93      -16.47     16.47 o 
  -2   8  20        1.75       25.84     23.07 o 
  -1   8  20       90.11       97.70     30.89 o 
   0   8  20       22.83       10.80     20.12 o 
   1   8  20        3.03       -4.15     14.19 o 
   2   8  20       57.27       59.79     19.29 o 
 -13   1  21       77.17       93.00     13.62 o 
 -12   1  21      115.97      103.26     13.23 o 
 -11   1  21       17.22       11.69      7.65 o 
 -10   1  21      118.23       92.90     11.14 o 
  -9   1  21       11.91       24.35     10.58 o 
  -8   1  21       17.59       15.69      7.66 o 
  -7   1  21      101.66       80.46      9.01 o 
  -6   1  21       26.20        9.30      5.86 o 
  -5   1  21        1.41        7.59      5.53 o 
  -4   1  21       32.77       17.01      5.85 o 
  -3   1  21       29.55       20.00      7.43 o 
  -2   1  21      203.42      210.69     10.54 o 
  -1   1  21       62.28       57.92      9.46 o 
   0   1  21       31.99       39.87      7.64 o 
   1   1  21      116.19      101.65     15.18 o 
   2   1  21      113.77      115.01     10.24 o 
   3   1  21       86.12       85.86     14.36 o 
   4   1  21        8.82       -2.01      7.86 o 
   5   1  21        0.35        1.75      8.25 o 
   6   1  21        0.35       -2.77      7.08 o 
   7   1  21      179.51      221.42     18.31 o 
   8   1  21        9.82       10.60     10.41 o 
 -12   2  21       27.26       22.01      8.97 o 
 -11   2  21        6.78       14.00      8.57 o 
 -10   2  21       32.57       19.63      7.36 o 
  -9   2  21      161.98      182.68     13.03 o 
  -8   2  21       43.05       50.51     10.47 o 
  -7   2  21        0.41       10.97      7.83 o 
  -6   2  21       12.75       23.70      6.29 o 
  -5   2  21       41.19       26.73      6.25 o 
  -4   2  21      535.74      527.19     16.23 o 
  -3   2  21      220.20      184.62     10.67 o 
  -2   2  21      443.87      463.15     18.16 o 
  -1   2  21      603.22      575.59     15.11 o 
   0   2  21      576.54      529.92     13.17 o 
   1   2  21       35.81       33.92      5.57 o 
   2   2  21       11.17       10.20      5.24 o 
   3   2  21      452.94      454.32     17.96 o 
   4   2  21       72.60       74.61     19.83 o 
   5   2  21       35.54       21.69      9.69 o 
   6   2  21       17.41       10.88      8.45 o 
   7   2  21       13.24        2.44     12.18 o 
   8   2  21        1.59       -8.72      8.72 o 
 -12   3  21        1.25       12.21      9.12 o 
 -11   3  21       32.55       39.37     10.85 o 
 -10   3  21       22.71       44.50     10.93 o 
  -9   3  21       64.77       72.77     12.09 o 
  -8   3  21      155.04      146.65     14.68 o 
  -7   3  21        0.19        0.24      7.28 o 
  -6   3  21      528.87      491.55     20.65 o 
  -5   3  21      126.71      138.52     11.23 o 
  -4   3  21       16.54       15.17      4.20 o 
  -3   3  21      130.90      158.27      9.40 o 
  -2   3  21     1304.24     1266.80     23.36 o 
  -1   3  21      240.13      226.18     10.81 o 
   0   3  21      306.77      299.83     11.23 o 
   1   3  21       28.60       21.26      5.14 o 
   2   3  21        1.77        5.23      4.76 o 
   3   3  21       15.73       11.08      5.78 o 
   4   3  21      105.73      100.46     13.89 o 
   5   3  21       38.29       60.56     10.15 o 
   6   3  21       38.01       31.90     10.88 o 
   7   3  21       20.66       11.17      9.66 o 
   8   3  21      319.89      309.67     26.04 o 
 -11   4  21       25.04       40.08     13.54 o 
 -10   4  21      141.93      202.82     23.43 o 
  -9   4  21      107.84      113.68     18.74 o 
  -8   4  21      291.12      255.00     42.07 o 
  -7   4  21      558.66      579.26     30.45 o 
  -6   4  21        4.03        6.47      9.72 o 
  -5   4  21       59.86       56.18     13.98 o 
  -4   4  21       99.89       72.01     14.58 o 
  -3   4  21       90.45       88.22     11.94 o 
  -2   4  21       54.71       60.68     10.52 o 
  -1   4  21      196.62      191.88     17.22 o 
   0   4  21       41.25       43.20      8.99 o 
   1   4  21        6.18        2.61      7.85 o 
   2   4  21      108.32      133.40     13.76 o 
   3   4  21        2.52        5.09      7.94 o 
   4   4  21       71.37       82.40     12.95 o 
   5   4  21       82.02       86.93     17.69 o 
   6   4  21       22.67       25.85     11.86 o 
   7   4  21        2.95        5.91     11.86 o 
 -11   5  21      164.17      212.16     25.38 o 
 -10   5  21      157.59      203.74     25.45 o 
  -9   5  21      411.12      469.44     32.15 o 
  -8   5  21       11.55        3.95     12.76 o 
  -7   5  21        4.17        1.48     10.40 o 
  -6   5  21      200.79      180.14     20.82 o 
  -5   5  21      210.73      235.87     42.41 o 
  -4   5  21       83.26       57.86     14.52 o 
  -3   5  21      180.45      193.92     19.80 o 
  -2   5  21        1.61       -0.99      9.56 o 
  -1   5  21       89.96       79.56     31.82 o 
   0   5  21      114.12       97.14     11.29 o 
   1   5  21       83.64       95.81     21.53 o 
   2   5  21       69.85       89.11     30.50 o 
   3   5  21        3.40       13.95      8.98 o 
   4   5  21       15.16       25.75     10.53 o 
   5   5  21      105.77      111.05     18.77 o 
   6   5  21        0.63        8.60      9.67 o 
  -9   6  21       30.65       63.89     16.26 o 
  -8   6  21      148.59      193.28     23.76 o 
  -7   6  21        0.59       28.58     13.59 o 
  -6   6  21        8.32       32.93     18.36 o 
  -5   6  21        9.09        3.76     15.69 o 
  -4   6  21        5.44        2.01     11.18 o 
  -3   6  21       12.55        4.84     10.65 o 
  -2   6  21       23.95       36.28     13.14 o 
  -1   6  21      105.49      149.28     19.84 o 
   0   6  21       13.03       21.61     10.28 o 
   1   6  21       11.96       13.58      9.80 o 
   2   6  21        0.01       -5.91      8.38 o 
   3   6  21        0.35        3.83     10.64 o 
   4   6  21       26.54       23.43     11.31 o 
   5   6  21       47.71       39.28     13.04 o 
  -8   7  21       28.85       59.37     16.83 o 
  -7   7  21       31.03       44.54     15.63 o 
  -6   7  21       14.54       16.44     21.10 o 
  -5   7  21       33.10       41.24     30.93 o 
  -4   7  21        0.18       21.22     12.85 o 
  -3   7  21        9.02        3.02     12.10 o 
  -2   7  21        3.17       21.76     14.16 o 
  -1   7  21       36.59       43.73     15.04 o 
   0   7  21       88.49      106.20     15.74 o 
   1   7  21        7.83      -10.29     11.55 o 
   2   7  21       64.05       71.56     14.50 o 
   3   7  21       24.94       20.58     11.82 o 
  -5   8  21      115.62      122.69     32.71 o 
  -4   8  21        0.49       31.43     24.90 o 
  -3   8  21       67.26       70.63     29.51 o 
  -2   8  21        0.08       11.38     23.41 o 
  -1   8  21       31.20       29.21     25.93 o 
   0   8  21      175.66      152.09     35.09 o 
   1   8  21       27.56       28.86     17.14 o 
 -13   0  22      222.75      239.91     30.19 o 
 -12   0  22        8.24       26.71     12.90 o 
 -11   0  22      289.20      286.47     33.43 o 
 -10   0  22      169.49      196.79     47.83 o 
  -9   0  22      178.64      192.29     19.07 o 
  -8   0  22      103.49       65.69     12.37 o 
  -7   0  22        0.85       -6.57      6.57 o 
  -6   0  22      134.92      161.69     14.00 o 
  -5   0  22       40.56       17.11      8.62 o 
  -4   0  22        0.39       -7.23      7.23 o 
  -3   0  22     1104.33     1032.49     37.13 o 
  -2   0  22        0.01        5.05      8.28 o 
  -1   0  22      150.81      139.66     17.58 o 
   0   0  22      350.13      364.86     25.28 o 
   1   0  22       12.29       17.36      9.28 o 
   2   0  22      632.37      613.51     52.79 o 
   3   0  22      185.43      210.50     28.62 o 
   4   0  22      228.16      168.02     28.42 o 
   5   0  22       79.86       45.81     19.57 o 
   6   0  22      153.27      144.33     21.83 o 
   7   0  22      979.65     1106.89     81.77 o 
   8   0  22      232.39      270.80     29.61 o 
 -12   1  22      151.68      158.48     15.04 o 
 -11   1  22        3.94       15.33      8.09 o 
 -10   1  22       39.46       35.54      9.87 o 
  -9   1  22       28.08       25.71      7.11 o 
  -8   1  22        8.56       -1.50      7.39 o 
  -7   1  22      297.79      261.28     16.04 o 
  -6   1  22      344.43      296.98     13.18 o 
  -5   1  22       81.57       98.43      8.89 o 
  -4   1  22       46.37       47.01      7.01 o 
  -3   1  22      346.69      303.94     14.92 o 
  -2   1  22       10.04        1.74      5.51 o 
  -1   1  22        4.09        8.85      5.88 o 
   0   1  22       10.92       10.30      6.13 o 
   1   1  22       52.27       38.77      8.01 o 
   2   1  22      275.24      274.76     16.64 o 
   3   1  22       44.45       48.51     12.25 o 
   4   1  22        0.95        6.91     12.98 o 
   5   1  22       20.16       30.43     10.85 o 
   6   1  22       10.12       -0.19      8.23 o 
   7   1  22       20.45       28.13     11.28 o 
   8   1  22        8.49       -0.02      9.99 o 
 -12   2  22        1.43        9.35      7.64 o 
 -11   2  22       11.82       12.02     11.23 o 
 -10   2  22       90.88       83.91     10.46 o 
  -9   2  22       22.86       30.03      9.16 o 
  -8   2  22       22.46       24.34      8.30 o 
  -7   2  22      164.55      133.03     21.09 o 
  -6   2  22       46.10       30.41     10.29 o 
  -5   2  22       16.65        9.44      4.81 o 
  -4   2  22       33.85       44.56      7.27 o 
  -3   2  22     1756.27     1721.27     29.74 o 
  -2   2  22      406.25      394.19     14.09 o 
  -1   2  22      170.93      167.44      9.58 o 
   0   2  22      181.14      187.92      9.82 o 
   1   2  22       10.51        8.40      5.13 o 
   2   2  22        1.60        4.96      5.50 o 
   3   2  22        7.36        3.72     11.31 o 
   4   2  22        4.31        6.97     10.81 o 
   5   2  22        2.99       -2.82      8.12 o 
   6   2  22        6.01        6.70      9.32 o 
   7   2  22        0.02        3.74      9.30 o 
   8   2  22      103.97      103.33     15.56 o 
 -12   3  22       87.42      107.97     20.20 o 
 -11   3  22       47.59       48.67     20.83 o 
 -10   3  22       49.22       63.76     23.57 o 
  -9   3  22      456.12      492.50     23.87 o 
  -8   3  22        3.32       16.86      8.17 o 
  -7   3  22       40.86       37.50      9.29 o 
  -6   3  22       51.35       53.63     10.36 o 
  -5   3  22       70.12       54.57      9.97 o 
  -4   3  22       34.26       34.36     11.17 o 
  -3   3  22      143.55      143.15     11.31 o 
  -2   3  22     1228.47     1180.46     29.56 o 
  -1   3  22       17.46       19.54      5.49 o 
   0   3  22       86.60       80.61      6.99 o 
   1   3  22     1599.28     1604.28     26.88 o 
   2   3  22       94.37       97.03      8.43 o 
   3   3  22       13.83        4.04      7.81 o 
   4   3  22        4.21       13.89      9.04 o 
   5   3  22      279.72      342.29     22.64 o 
   6   3  22        5.99        9.15     10.03 o 
   7   3  22      338.86      378.68     37.78 o 
 -11   4  22        0.04       22.09     11.63 o 
 -10   4  22       15.64       27.44     13.47 o 
  -9   4  22      257.50      260.21     25.30 o 
  -8   4  22       71.18       53.05     14.47 o 
  -7   4  22       21.77       13.72     11.76 o 
  -6   4  22        2.32      -10.96     13.25 o 
  -5   4  22       34.56       30.36     11.58 o 
  -4   4  22        1.58        7.36     10.25 o 
  -3   4  22        3.80        9.59     11.72 o 
  -2   4  22        0.27        7.39      9.60 o 
  -1   4  22       12.64        5.58      7.54 o 
   0   4  22      817.85      792.15     23.17 o 
   1   4  22        2.78       -4.62      7.77 o 
   2   4  22        7.50        7.30      8.49 o 
   3   4  22        0.03        4.35      7.88 o 
   4   4  22        1.12        5.97      8.63 o 
   5   4  22        8.41       -0.57      8.47 o 
   6   4  22       27.07       29.18     16.61 o 
 -10   5  22        8.84       17.00     12.53 o 
  -9   5  22       10.85       41.50     13.67 o 
  -8   5  22      144.43      161.77     29.64 o 
  -7   5  22        8.95        1.25     10.53 o 
  -6   5  22       59.07       80.53     16.42 o 
  -5   5  22       14.28       32.59     13.17 o 
  -4   5  22       92.36       79.13     15.75 o 
  -3   5  22      130.53      116.53     17.70 o 
  -2   5  22        1.02      -11.84     11.84 o 
  -1   5  22       66.65       59.51     14.28 o 
   0   5  22       91.93       83.03     12.71 o 
   1   5  22      110.39       87.64     13.55 o 
   2   5  22      470.77      436.33     22.74 o 
   3   5  22        7.09       16.43      9.88 o 
   4   5  22       14.23        9.67      9.56 o 
   5   5  22       14.03       11.92     14.19 o 
   6   5  22        6.15        5.41      9.37 o 
  -9   6  22       27.92       40.36     15.05 o 
  -8   6  22       51.25       39.83     14.58 o 
  -7   6  22      175.94      248.14     25.18 o 
  -6   6  22        0.43        5.11     11.04 o 
  -5   6  22      108.05      142.60     20.09 o 
  -4   6  22       79.13       80.18     16.56 o 
  -3   6  22      120.02      108.21     39.52 o 
  -2   6  22       12.49       34.90     18.24 o 
  -1   6  22      168.39      163.92     20.30 o 
   0   6  22      861.59      850.11     39.98 o 
   1   6  22      245.86      262.01     20.24 o 
   2   6  22        0.82       -7.54      9.11 o 
   3   6  22       18.77       29.09     11.71 o 
   4   6  22        8.22       -7.39      9.60 o 
  -7   7  22       43.42       34.17     15.12 o 
  -6   7  22       46.32       43.36     15.68 o 
  -5   7  22       48.53       53.06     22.03 o 
  -4   7  22       62.21       76.93     38.30 o 
  -3   7  22        2.30       12.16     15.98 o 
  -2   7  22       67.91       66.03     17.18 o 
  -1   7  22        1.49        4.48     12.37 o 
   0   7  22      132.11      121.64     16.95 o 
   1   7  22       18.44       10.61     11.10 o 
   2   7  22       15.37       17.46     11.33 o 
   3   7  22        8.84       -9.02     11.03 o 
  -4   8  22      185.13      183.69     37.18 o 
  -3   8  22       74.72       51.36     27.41 o 
  -2   8  22       41.60       -0.72     22.90 o 
  -1   8  22       54.39       78.42     30.85 o 
   0   8  22        0.24      -13.11     23.06 o 
 -12   1  23       12.55       33.77     10.90 o 
 -11   1  23      101.32      139.26     20.96 o 
 -10   1  23      268.41      339.28     23.99 o 
  -9   1  23        0.00        5.41      7.55 o 
  -8   1  23      158.71      134.24     31.65 o 
  -7   1  23       10.46       17.45      7.63 o 
  -6   1  23       11.80        6.02      7.43 o 
  -5   1  23       17.74       24.88      5.66 o 
  -4   1  23      244.57      237.60     14.12 o 
  -3   1  23        8.39       13.32      5.84 o 
  -2   1  23      483.70      443.04     17.61 o 
  -1   1  23      674.64      641.86     20.99 o 
   0   1  23       89.82       96.67     10.97 o 
   1   1  23       55.65       33.22      7.22 o 
   2   1  23       51.66       37.40     12.68 o 
   3   1  23       37.84       27.05     10.95 o 
   4   1  23        9.09        2.95     11.28 o 
   5   1  23       10.18       10.24      9.81 o 
   6   1  23        3.48       22.43     10.11 o 
   7   1  23        3.41        7.67      9.18 o 
 -12   2  23       34.13       42.03     15.12 o 
 -11   2  23       24.45       38.53     10.77 o 
 -10   2  23        6.98        9.71      8.48 o 
  -9   2  23       68.06      108.55     13.95 o 
  -8   2  23        7.40       16.56     10.90 o 
  -7   2  23       62.30       58.11     10.09 o 
  -6   2  23      102.96       89.13     17.78 o 
  -5   2  23        6.42        7.28      6.71 o 
  -4   2  23      210.64      210.76     12.77 o 
  -3   2  23     1008.62      899.93     21.07 o 
  -2   2  23       82.81       87.03     10.82 o 
  -1   2  23        0.29       -4.23      4.23 o 
   0   2  23      121.81      135.39     10.43 o 
   1   2  23      283.60      302.83     14.21 o 
   2   2  23       17.47       21.67      6.57 o 
   3   2  23       89.87       79.08     15.06 o 
   4   2  23       86.44      133.95     19.54 o 
   5   2  23      318.81      342.35     23.23 o 
   6   2  23      111.80      125.98     15.50 o 
   7   2  23       66.83       73.16     14.03 o 
 -12   3  23        0.39       21.49     12.82 o 
 -11   3  23        6.94       26.40     14.19 o 
 -10   3  23        0.00       12.90     18.28 o 
  -9   3  23      114.77      120.38     14.38 o 
  -8   3  23      173.76      214.61     16.68 o 
  -7   3  23       35.12       23.69      8.74 o 
  -6   3  23        5.27       13.23      7.95 o 
  -5   3  23      161.60      174.64     14.33 o 
  -4   3  23      120.12      108.04     11.99 o 
  -3   3  23      630.66      599.29     22.19 o 
  -2   3  23      534.91      516.78     21.78 o 
  -1   3  23      373.94      367.52     16.13 o 
   0   3  23      178.83      179.62     11.01 o 
   1   3  23      137.47      146.59     11.75 o 
   2   3  23        1.11       -5.41      7.83 o 
   3   3  23        0.71        3.17      8.93 o 
   4   3  23      174.37      181.62     17.46 o 
   5   3  23        1.60        4.30      8.89 o 
   6   3  23       37.30       43.75     11.16 o 
   7   3  23      107.65      100.54     18.37 o 
 -11   4  23       25.63       31.06     15.08 o 
 -10   4  23      173.58      165.69     30.52 o 
  -9   4  23      303.18      371.69     28.66 o 
  -8   4  23      105.43      128.92     28.41 o 
  -7   4  23      150.46      215.05     21.78 o 
  -6   4  23        8.22        2.11     10.36 o 
  -5   4  23       11.14       29.68     14.22 o 
  -4   4  23      106.42      107.05     36.62 o 
  -3   4  23      379.29      342.38     23.86 o 
  -2   4  23        3.18        3.92      9.96 o 
  -1   4  23       49.11       47.79     10.90 o 
   0   4  23       11.64        5.90      9.84 o 
   1   4  23      599.06      578.11     23.97 o 
   2   4  23       25.11       36.74     10.46 o 
   3   4  23       17.43       23.65      9.32 o 
   4   4  23       87.92       91.97     13.79 o 
   5   4  23       32.46       58.68     24.89 o 
   6   4  23        0.89       11.09     15.28 o 
 -10   5  23       50.21       95.78     26.31 o 
  -9   5  23      643.55      575.54     34.67 o 
  -8   5  23      494.78      561.28     34.04 o 
  -7   5  23      102.60      136.96     20.36 o 
  -6   5  23      103.47       93.77     17.31 o 
  -5   5  23       66.32       69.83     15.74 o 
  -4   5  23       22.10       31.43     13.42 o 
  -3   5  23      214.72      219.93     21.98 o 
  -2   5  23       78.01       98.14     16.86 o 
  -1   5  23       69.90       69.21     15.86 o 
   0   5  23       12.34       24.99     10.88 o 
   1   5  23       42.70       36.96     11.00 o 
   2   5  23        5.43       -2.03      9.33 o 
   3   5  23        5.74       15.59     10.20 o 
   4   5  23       56.30       63.82     13.60 o 
   5   5  23       42.68       39.11     18.39 o 
  -9   6  23        0.45       16.04     11.97 o 
  -8   6  23        3.95       21.01     13.52 o 
  -7   6  23      108.34      119.49     20.33 o 
  -6   6  23      216.38      221.79     25.77 o 
  -5   6  23        0.25       -2.03     11.51 o 
  -4   6  23        3.02       12.87     24.32 o 
  -3   6  23       76.76       97.04     17.99 o 
  -2   6  23        9.83       20.68     13.53 o 
  -1   6  23       28.98       38.47     14.80 o 
   0   6  23        0.68       -1.91      9.23 o 
   1   6  23        3.35       17.86     10.69 o 
   2   6  23        4.10       18.46     11.52 o 
   3   6  23       71.82       96.98     16.09 o 
   4   6  23        0.53       -5.53     10.64 o 
  -7   7  23        1.34       17.16     13.94 o 
  -6   7  23       49.29       81.43     33.29 o 
  -5   7  23       55.22       26.44     28.12 o 
  -4   7  23        3.70        6.79     12.84 o 
  -3   7  23        0.00       10.59     12.65 o 
  -2   7  23       20.67       11.19     12.72 o 
  -1   7  23        7.89      -12.32     14.64 o 
   0   7  23        6.79        3.92     13.02 o 
   1   7  23       14.64       18.60     11.49 o 
   2   7  23        0.10       -4.97     11.36 o 
 -12   0  24        5.56       25.95     12.73 o 
 -11   0  24      193.19      208.27     22.16 o 
 -10   0  24      113.46      122.18     17.59 o 
  -9   0  24      188.37      266.08     21.96 o 
  -8   0  24       34.87       23.98     16.77 o 
  -7   0  24        4.38        6.63     13.09 o 
  -6   0  24      295.62      289.69     32.81 o 
  -5   0  24       97.62       57.98     17.38 o 
  -4   0  24      529.23      461.89     25.98 o 
  -3   0  24      163.80      171.61     18.22 o 
  -2   0  24       33.03       37.60     17.11 o 
  -1   0  24     1915.68     1828.71     52.87 o 
   0   0  24      174.50      200.93     19.30 o 
   1   0  24       23.73        5.92      8.82 o 
   2   0  24      240.14      229.11     30.77 o 
   3   0  24       50.16       33.73     17.59 o 
   4   0  24        7.54       -4.67     13.00 o 
   5   0  24      120.90      117.26     27.32 o 
   6   0  24       10.36       -5.86     12.51 o 
   7   0  24        3.69        8.65     27.25 o 
 -12   1  24       22.88       49.13     10.16 o 
 -11   1  24      163.85      201.47     15.62 o 
 -10   1  24        2.58       24.14      9.33 o 
  -9   1  24      139.58      171.62     26.51 o 
  -8   1  24      156.18      134.58     14.14 o 
  -7   1  24      239.48      217.86     22.10 o 
  -6   1  24      157.88      198.24     14.45 o 
  -5   1  24      390.54      331.68     23.66 o 
  -4   1  24       87.83       84.10     14.35 o 
  -3   1  24       92.50      104.25     10.32 o 
  -2   1  24      169.18      164.80     12.59 o 
  -1   1  24       42.87       57.50      8.84 o 
   0   1  24      136.54      127.48     12.14 o 
   1   1  24      265.10      279.84     15.65 o 
   2   1  24        1.13        2.86      8.26 o 
   3   1  24        8.44       -2.10      7.52 o 
   4   1  24        7.33       11.87     10.14 o 
   5   1  24       40.00       21.70     11.21 o 
   6   1  24       69.65       48.11     12.00 o 
   7   1  24      166.13      260.03     20.64 o 
 -12   2  24       33.52       39.52     11.26 o 
 -11   2  24       45.82       48.91     11.65 o 
 -10   2  24      118.68      150.32     21.51 o 
  -9   2  24       42.20       37.91     17.31 o 
  -8   2  24       11.21       10.31      7.30 o 
  -7   2  24        7.23        3.99      7.91 o 
  -6   2  24      165.49      173.96     14.43 o 
  -5   2  24      242.99      251.52     16.03 o 
  -4   2  24      227.70      229.29     16.08 o 
  -3   2  24      136.90      144.01     13.85 o 
  -2   2  24      285.32      276.13     18.54 o 
  -1   2  24     1786.95     1821.08     33.95 o 
   0   2  24       94.75      100.53      9.81 o 
   1   2  24        0.86       -5.26      5.26 o 
   2   2  24        6.27       12.65      8.97 o 
   3   2  24       19.63       18.99     10.53 o 
   4   2  24       50.11       43.85     14.05 o 
   5   2  24       97.42      131.03     17.18 o 
   6   2  24       20.37       36.93     17.06 o 
   7   2  24       29.83       33.07     11.50 o 
 -11   3  24       91.75       99.81     18.85 o 
 -10   3  24        0.51       16.91     11.22 o 
  -9   3  24      202.80      197.02     17.27 o 
  -8   3  24       99.68      104.86     13.43 o 
  -7   3  24       43.75       28.86     11.92 o 
  -6   3  24        0.28       10.91      7.47 o 
  -5   3  24      297.69      333.33     18.69 o 
  -4   3  24       83.58       95.21     12.12 o 
  -3   3  24       86.08       81.11     11.14 o 
  -2   3  24      224.47      233.65     15.82 o 
  -1   3  24       68.87       63.31      9.05 o 
   0   3  24       72.47       60.61      9.19 o 
   1   3  24      314.51      342.40     23.81 o 
   2   3  24        0.31        6.79      9.27 o 
   3   3  24       76.41       80.27     15.86 o 
   4   3  24       45.61       66.83     17.98 o 
   5   3  24       11.12        3.92      8.83 o 
   6   3  24       18.75       49.65     12.30 o 
 -11   4  24       47.59       42.02     21.23 o 
 -10   4  24       43.74       56.73     27.90 o 
  -9   4  24        0.44        4.29      9.98 o 
  -8   4  24        0.37       13.48     13.79 o 
  -7   4  24      166.54      203.60     29.90 o 
  -6   4  24        0.05       22.13     10.40 o 
  -5   4  24       13.20        8.21     10.46 o 
  -4   4  24      113.77      114.13     16.71 o 
  -3   4  24        2.47        7.23     10.60 o 
  -2   4  24        1.98        1.40      9.13 o 
  -1   4  24       13.80       14.85     10.78 o 
   0   4  24      223.03      228.21     17.28 o 
   1   4  24       20.81       35.09     10.70 o 
   2   4  24       72.41       55.90     11.91 o 
   3   4  24        7.22       15.81     15.32 o 
   4   4  24       32.44       36.61     21.59 o 
   5   4  24        0.85       10.19     19.89 o 
   6   4  24       53.28       93.14     25.44 o 
 -10   5  24       50.10       58.32     16.06 o 
  -9   5  24       12.59       35.52     13.49 o 
  -8   5  24        1.91       41.44     14.38 o 
  -7   5  24        0.23       31.80     12.96 o 
  -6   5  24       15.50       21.49     12.49 o 
  -5   5  24        0.95        0.84     10.20 o 
  -4   5  24        0.03      -13.98     18.63 o 
  -3   5  24        4.51       -0.73     10.58 o 
  -2   5  24      122.77      106.53     17.72 o 
  -1   5  24      354.61      337.49     25.95 o 
   0   5  24      295.32      323.72     20.68 o 
   1   5  24       63.67       56.97     14.97 o 
   2   5  24       21.87       32.64     11.14 o 
   3   5  24        4.21        2.04      9.35 o 
   4   5  24      231.42      239.37     20.51 o 
   5   5  24       59.83       88.77     28.96 o 
  -8   6  24       60.94       79.37     23.64 o 
  -7   6  24        4.25       31.02     14.53 o 
  -6   6  24       18.75       51.69     15.90 o 
  -5   6  24       13.33       37.95     14.56 o 
  -4   6  24       31.08       36.80     30.87 o 
  -3   6  24        0.77        1.97     11.74 o 
  -2   6  24      149.60      139.88     20.27 o 
  -1   6  24       12.26       11.98     12.92 o 
   0   6  24       18.60       27.31     14.94 o 
   1   6  24      163.86      167.94     26.71 o 
   2   6  24      131.89      127.58     17.27 o 
   3   6  24        0.07        3.50     10.86 o 
  -6   7  24        1.84       14.96     17.92 o 
  -5   7  24       18.29       26.59     24.14 o 
  -4   7  24       14.38       28.60     14.93 o 
  -3   7  24       75.79      112.56     20.09 o 
  -2   7  24        4.21       15.88     13.66 o 
  -1   7  24        4.58        6.28     14.08 o 
   0   7  24       26.88        3.99     21.71 o 
   1   7  24       86.33      132.77     18.04 o 
 -12   1  25        0.00       12.76      9.27 o 
 -11   1  25       20.04       40.33     11.40 o 
 -10   1  25      159.48      167.05     16.93 o 
  -9   1  25      164.01      187.17     16.91 o 
  -8   1  25        3.62        1.81      6.42 o 
  -7   1  25       32.08       35.29     18.24 o 
  -6   1  25       11.02        9.44      9.77 o 
  -5   1  25        0.57       -0.92      7.01 o 
  -4   1  25       51.23       51.81     12.43 o 
  -3   1  25      103.99       61.34     12.90 o 
  -2   1  25        0.11       10.29      7.03 o 
  -1   1  25       39.53       36.95      8.20 o 
   0   1  25      299.69      282.48     16.44 o 
   1   1  25      154.45      145.82     12.65 o 
   2   1  25       63.83       42.55     12.92 o 
   3   1  25      113.33      123.95     59.41 o 
   4   1  25      105.05       99.14     18.66 o 
   5   1  25        0.03       -2.48      9.81 o 
   6   1  25        3.57        5.83      9.67 o 
 -11   2  25       49.85       63.96     20.52 o 
 -10   2  25       82.92      109.59     15.52 o 
  -9   2  25       20.76       37.40     11.84 o 
  -8   2  25      202.83      251.78     20.89 o 
  -7   2  25        5.22       18.72      7.55 o 
  -6   2  25        1.37       10.08      7.10 o 
  -5   2  25       81.92       81.14     10.83 o 
  -4   2  25       33.03       20.21      9.70 o 
  -3   2  25       45.86       42.56     11.72 o 
  -2   2  25       66.64       76.39     17.60 o 
  -1   2  25       12.99       27.25      9.51 o 
   0   2  25      174.61      198.28     16.36 o 
   1   2  25       49.07       29.11     10.78 o 
   2   2  25       86.22       49.18     13.46 o 
   3   2  25      245.60      314.48     44.57 o 
   4   2  25       52.12       46.45     14.23 o 
   5   2  25      185.71      177.47     26.84 o 
   6   2  25      292.71      311.85     24.14 o 
 -11   3  25      116.99      126.49     20.14 o 
 -10   3  25      104.10      100.96     17.28 o 
  -9   3  25      199.98      209.15     22.68 o 
  -8   3  25        0.53       19.98      8.56 o 
  -7   3  25        1.37       19.73      7.88 o 
  -6   3  25       55.66       65.19     10.99 o 
  -5   3  25       38.24       39.50      9.41 o 
  -4   3  25      103.93       97.88     11.99 o 
  -3   3  25       82.31       84.84     15.27 o 
  -2   3  25       77.13       63.82     12.41 o 
  -1   3  25      286.36      292.18     23.52 o 
   0   3  25      237.58      204.65     20.26 o 
   1   3  25        4.03       16.40     10.41 o 
   2   3  25       60.02       68.40     14.58 o 
   3   3  25       38.28       13.69     11.11 o 
   4   3  25       74.15       95.34     15.26 o 
   5   3  25       73.79       97.43     15.84 o 
   6   3  25        6.80       -3.18      9.47 o 
 -10   4  25       89.61       98.73     18.24 o 
  -9   4  25      134.25      104.02     18.33 o 
  -8   4  25        1.66       13.81     12.63 o 
  -7   4  25      104.26      133.39     19.61 o 
  -6   4  25       22.44       29.38     12.49 o 
  -5   4  25        0.14       18.29     12.05 o 
  -4   4  25      119.26      145.42     18.84 o 
  -3   4  25      107.67      122.44     18.17 o 
  -2   4  25       48.00       58.97     20.54 o 
  -1   4  25      674.41      658.70     31.51 o 
   0   4  25        0.50        6.98     10.64 o 
   1   4  25      158.41      152.68     19.07 o 
   2   4  25       66.77       61.89     22.63 o 
   3   4  25       66.74       76.74     24.84 o 
   4   4  25       27.45       22.30     19.00 o 
   5   4  25       30.16      -12.85     16.66 o 
  -9   5  25        0.14        8.07     10.80 o 
  -8   5  25      291.92      374.84     29.93 o 
  -7   5  25      257.19      328.35     27.78 o 
  -6   5  25       24.93       29.60     13.75 o 
  -5   5  25       19.86       22.21     12.86 o 
  -4   5  25      138.20      141.92     19.70 o 
  -3   5  25       95.35       97.49     17.97 o 
  -2   5  25       14.42       -3.60     10.69 o 
  -1   5  25        0.00       -1.36     10.91 o 
   0   5  25      146.68      132.52     32.61 o 
   1   5  25       89.47      106.75     23.52 o 
   2   5  25        0.95       -0.82      9.79 o 
   3   5  25       10.25        4.32      9.91 o 
   4   5  25       38.92       15.96     20.13 o 
  -8   6  25        0.92       25.34     12.89 o 
  -7   6  25       22.94       37.82     14.88 o 
  -6   6  25      127.84      141.23     22.07 o 
  -5   6  25      163.13      186.58     33.55 o 
  -4   6  25       54.02       99.36     18.76 o 
  -3   6  25       47.93       63.76     17.67 o 
  -2   6  25       29.26       39.24     14.75 o 
  -1   6  25        0.29       -4.68     15.24 o 
   0   6  25       91.35       84.48     18.46 o 
   1   6  25        5.51       20.25     11.95 o 
   2   6  25        2.55        2.66     11.64 o 
   3   6  25       28.95       25.91     15.19 o 
  -5   7  25        1.87       28.04     14.32 o 
  -4   7  25        2.36        8.12     14.11 o 
  -3   7  25       59.47       28.99     15.79 o 
  -2   7  25       15.52       24.28     15.39 o 
  -1   7  25        1.04       26.37     28.03 o 
   0   7  25       48.69       24.57     16.16 o 
 -12   0  26      205.16      236.95     39.37 o 
 -11   0  26        0.22       51.18     22.50 o 
 -10   0  26       24.95       57.73     21.55 o 
  -9   0  26        2.36       -6.16     13.30 o 
  -8   0  26      397.03      373.80     40.41 o 
  -7   0  26      107.92      132.50     26.80 o 
  -6   0  26       16.29       20.24     14.86 o 
  -5   0  26        4.38       32.96     15.66 o 
  -4   0  26       18.72       19.44     13.16 o 
  -3   0  26     1050.99     1069.12     56.62 o 
  -2   0  26      122.50      102.45     22.55 o 
  -1   0  26      154.48      117.12     24.21 o 
   0   0  26      195.53      219.21     21.36 o 
   1   0  26        1.29        2.36     11.93 o 
   2   0  26      155.66      145.72     28.17 o 
   3   0  26       26.77       50.07     20.15 o 
   4   0  26        1.95      -10.86     12.96 o 
   5   0  26       50.25       54.94     23.59 o 
   6   0  26        2.86       -4.46     13.10 o 
 -11   1  26      155.51      185.91     18.89 o 
 -10   1  26      172.65      212.77     18.66 o 
  -9   1  26       48.71       55.67     14.98 o 
  -8   1  26       21.66       37.51     18.39 o 
  -7   1  26        3.08        7.49      9.94 o 
  -6   1  26       15.32       28.79     10.61 o 
  -5   1  26      107.78      107.34     16.46 o 
  -4   1  26       63.34       52.53     18.98 o 
  -3   1  26      369.56      317.01     80.44 o 
  -2   1  26      399.21      388.57     39.22 o 
  -1   1  26      149.37      134.39     17.88 o 
   0   1  26        0.15        3.08      7.33 o 
   1   1  26      256.32      305.82     30.77 o 
   2   1  26      159.08      196.61     30.17 o 
   3   1  26       22.10       21.90     16.39 o 
   4   1  26      246.94      320.80     28.37 o 
   5   1  26      132.44      154.61     19.66 o 
   6   1  26       61.80       71.40     14.33 o 
 -11   2  26       26.76       56.62     18.27 o 
 -10   2  26       42.39       52.04     12.22 o 
  -9   2  26        2.19        4.71      7.85 o 
  -8   2  26       40.31       51.12     10.23 o 
  -7   2  26      153.28      189.64     15.50 o 
  -6   2  26        0.22       -3.53      6.48 o 
  -5   2  26        8.24        9.34      9.45 o 
  -4   2  26       33.46       38.38     21.80 o 
  -3   2  26       13.17        8.85      8.52 o 
  -2   2  26       12.07        8.96      8.97 o 
  -1   2  26      279.30      257.16     22.07 o 
   0   2  26        1.24       -2.51      6.92 o 
   1   2  26        0.06        6.38      9.34 o 
   2   2  26      122.63       83.90     15.87 o 
   3   2  26       80.46      100.95     29.97 o 
   4   2  26       36.57       30.34     13.64 o 
   5   2  26        1.08        2.28      9.89 o 
   6   2  26       68.04       65.90     18.61 o 
 -11   3  26        0.01       20.18     12.67 o 
 -10   3  26       22.37       66.86     14.30 o 
  -9   3  26        0.49       -3.44      9.23 o 
  -8   3  26        0.18       16.26     10.28 o 
  -7   3  26       14.28       31.59      8.77 o 
  -6   3  26       98.16      106.11     12.79 o 
  -5   3  26        0.37        4.82      7.20 o 
  -4   3  26        9.80       10.63      7.47 o 
  -3   3  26      400.95      386.32     25.37 o 
  -2   3  26        0.56       -2.89      8.23 o 
  -1   3  26      142.20      122.86     17.41 o 
   0   3  26      310.01      328.32     24.81 o 
   1   3  26        0.95        7.34      9.39 o 
   2   3  26       82.85       91.84     20.73 o 
   3   3  26      172.79      198.32     22.76 o 
   4   3  26      118.47      140.43     17.36 o 
   5   3  26        5.82        8.98     10.36 o 
 -10   4  26       36.29       66.90     15.19 o 
  -9   4  26        0.36       29.71     13.51 o 
  -8   4  26       76.82      118.04     24.05 o 
  -7   4  26       72.30       88.30     17.24 o 
  -6   4  26       12.35       26.94     28.30 o 
  -5   4  26      140.92      156.04     19.32 o 
  -4   4  26       48.75       45.72     18.64 o 
  -3   4  26       17.93       13.68     11.42 o 
  -2   4  26        4.56       18.59     11.73 o 
  -1   4  26      154.58      161.46     19.61 o 
   0   4  26        0.32        4.18     14.18 o 
   1   4  26       35.04       27.35     17.37 o 
   2   4  26      412.07      479.71     47.02 o 
   3   4  26       47.79       54.70     23.89 o 
   4   4  26        7.88       27.50     20.42 o 
  -9   5  26      165.07      197.76     24.16 o 
  -8   5  26       84.41       95.29     19.80 o 
  -7   5  26        2.65       -6.31     10.62 o 
  -6   5  26       42.79       51.32     17.14 o 
  -5   5  26       32.53       38.98     14.39 o 
  -4   5  26        2.05       -6.63     10.27 o 
  -3   5  26       16.09       22.13     12.28 o 
  -2   5  26       27.21       16.65     13.28 o 
  -1   5  26      194.51      183.50     21.89 o 
   0   5  26      105.84      138.73     34.47 o 
   1   5  26       68.26       80.75     14.70 o 
   2   5  26        0.44        2.56     17.39 o 
   3   5  26        3.52       -0.63     16.84 o 
  -7   6  26       49.53       61.53     16.55 o 
  -6   6  26        6.20       24.54     14.05 o 
  -5   6  26       69.83       62.30     16.87 o 
  -4   6  26       37.41       38.98     16.17 o 
  -3   6  26        0.17       19.78     18.86 o 
  -2   6  26        4.57       17.02     13.61 o 
  -1   6  26        0.02        0.29     32.28 o 
   0   6  26        4.24        2.36     12.61 o 
   1   6  26        7.06        4.01     11.28 o 
   2   6  26       99.54       82.53     15.95 o 
  -4   7  26        8.44       25.89     15.38 o 
  -3   7  26      203.45      266.06     27.27 o 
  -2   7  26       21.49       23.56     32.15 o 
 -11   1  27        0.65       24.64     10.14 o 
 -10   1  27       88.96      138.01     21.19 o 
  -9   1  27       79.16      104.81     18.78 o 
  -8   1  27      181.53      243.03     24.76 o 
  -7   1  27        0.82       16.81     15.20 o 
  -6   1  27       69.85       74.07     20.98 o 
  -5   1  27        9.58        9.41     21.30 o 
  -4   1  27      111.56      111.27     16.82 o 
  -3   1  27       14.72       16.87     10.54 o 
  -2   1  27       13.12       10.88     14.10 o 
  -1   1  27        0.36        0.74      8.07 o 
   0   1  27       75.52       81.29     15.72 o 
   1   1  27        1.44       -2.68      8.55 o 
   2   1  27        3.58       15.04     18.49 o 
   3   1  27       61.61       70.87     18.58 o 
   4   1  27        2.58        6.27     10.26 o 
   5   1  27       40.87       23.85     12.32 o 
 -11   2  27       62.76      124.88     16.20 o 
 -10   2  27       56.72       79.55     13.30 o 
  -9   2  27       95.60      104.76     13.86 o 
  -8   2  27      126.53      152.18     15.38 o 
  -7   2  27       53.92       42.68     12.91 o 
  -6   2  27       10.87       18.72     10.21 o 
  -5   2  27       12.43       15.14     10.40 o 
  -4   2  27       17.24       18.45      9.80 o 
  -3   2  27      133.72      155.02     18.70 o 
  -2   2  27      397.80      358.59     25.39 o 
  -1   2  27      319.07      309.26     24.49 o 
   0   2  27       39.18       34.82     11.93 o 
   1   2  27       23.46       36.96     17.48 o 
   2   2  27        0.59        3.03      9.50 o 
   3   2  27       13.86        8.16      9.75 o 
   4   2  27        2.17       -4.97     14.07 o 
   5   2  27       42.33       41.06     13.27 o 
 -10   3  27       34.68       86.63     23.36 o 
  -9   3  27        2.95        4.96      9.65 o 
  -8   3  27       13.48       17.29     11.14 o 
  -7   3  27       22.26       36.94     11.79 o 
  -6   3  27        2.49       12.67     14.07 o 
  -5   3  27       10.59       20.31      7.94 o 
  -4   3  27       11.30       15.12     11.34 o 
  -3   3  27      235.99      260.83     66.88 o 
  -2   3  27      202.43      200.31     20.43 o 
  -1   3  27      138.20      194.22     39.70 o 
   0   3  27       52.68       44.02     12.95 o 
   1   3  27       66.26       89.44     16.28 o 
   2   3  27      264.44      244.86     24.08 o 
   3   3  27       31.92       79.75     17.46 o 
   4   3  27        5.35        9.44     11.18 o 
   5   3  27        2.33       -9.02     10.16 o 
 -10   4  27        0.07       29.12     20.97 o 
  -9   4  27      116.35      131.39     20.07 o 
  -8   4  27        7.13       30.27     24.97 o 
  -7   4  27       38.55       85.34     16.94 o 
  -6   4  27       27.03       23.25     23.93 o 
  -5   4  27      334.29      333.09     26.05 o 
  -4   4  27        4.40        2.82     10.09 o 
  -3   4  27       42.09       61.00     14.99 o 
  -2   4  27       82.60       96.81     25.15 o 
  -1   4  27      334.35      318.27     39.43 o 
   0   4  27       24.27       24.90     16.87 o 
   1   4  27       26.99       39.43     20.34 o 
   2   4  27       20.21       30.91     20.32 o 
   3   4  27       66.41       72.59     26.37 o 
   4   4  27       25.09       72.55     26.49 o 
  -8   5  27       10.51        9.45     11.91 o 
  -7   5  27       21.60       31.86     14.01 o 
  -6   5  27      283.76      334.93     36.18 o 
  -5   5  27       99.15       98.49     18.87 o 
  -4   5  27       47.60       33.33     27.87 o 
  -3   5  27        0.06        5.54     12.46 o 
  -2   5  27      178.53      205.15     56.96 o 
  -1   5  27       19.30       13.11     13.23 o 
   0   5  27        6.05       -2.62     10.89 o 
   1   5  27      122.94      127.84     31.06 o 
   2   5  27        0.03       10.69     19.16 o 
   3   5  27        0.73        6.75     19.63 o 
  -7   6  27        0.48       28.17     19.47 o 
  -6   6  27        1.76       -3.62     12.05 o 
  -5   6  27        7.97       23.32     18.39 o 
  -4   6  27      161.63      199.87     23.89 o 
  -3   6  27        1.28        5.87     12.89 o 
  -2   6  27       13.28        9.15     13.38 o 
  -1   6  27       92.36      110.45     20.53 o 
   0   6  27        6.25       24.73     15.50 o 
   1   6  27        1.05       -2.12     11.10 o 
 -11   0  28      107.92       95.87     28.46 o 
 -10   0  28       25.64       31.81     21.09 o 
  -9   0  28      199.30      206.73     34.02 o 
  -8   0  28        4.47        3.48     13.96 o 
  -7   0  28       56.77       39.90     18.67 o 
  -6   0  28       51.48       27.95     16.57 o 
  -5   0  28      335.92      341.93     37.83 o 
  -4   0  28       27.86       12.55     14.54 o 
  -3   0  28       13.83       -5.13     11.77 o 
  -2   0  28      160.36      200.22     30.38 o 
  -1   0  28      177.51      215.64     31.41 o 
   0   0  28      117.09      130.82     26.81 o 
   1   0  28      238.25      234.54     33.36 o 
   2   0  28       51.36       51.14     21.03 o 
   3   0  28        9.77       -1.76     13.16 o 
   4   0  28       18.39        5.95     16.06 o 
   5   0  28      518.52      781.56     61.17 o 
 -11   1  28       21.40       38.40     14.88 o 
 -10   1  28       65.69      100.04     23.86 o 
  -9   1  28      270.08      300.41     27.90 o 
  -8   1  28       82.47      113.45     22.57 o 
  -7   1  28        0.56        5.58     10.20 o 
  -6   1  28       65.91       48.58     14.59 o 
  -5   1  28       32.14       41.38     12.39 o 
  -4   1  28        6.05       10.06      9.31 o 
  -3   1  28       42.60       34.52     12.51 o 
  -2   1  28      189.07      188.72     20.80 o 
  -1   1  28        0.00       -4.52      7.64 o 
   0   1  28        1.13        9.10      9.88 o 
   1   1  28        6.00       10.75     10.72 o 
   2   1  28       61.99       59.37     15.37 o 
   3   1  28       81.77       75.60     17.27 o 
   4   1  28       15.63        5.25     19.87 o 
   5   1  28       36.30       28.79     13.89 o 
 -10   2  28        0.00       14.89      9.13 o 
  -9   2  28        2.27       12.92     10.92 o 
  -8   2  28      123.91      155.67     22.08 o 
  -7   2  28        0.66        2.61      9.30 o 
  -6   2  28        0.00        6.35      9.17 o 
  -5   2  28       35.35       47.06     13.06 o 
  -4   2  28      235.36      249.99     22.87 o 
  -3   2  28        3.77        0.17      8.22 o 
  -2   2  28        0.00        2.66      8.50 o 
  -1   2  28       14.77       16.14     11.03 o 
   0   2  28       39.81       30.17     11.73 o 
   1   2  28      388.01      489.57     40.57 o 
   2   2  28      162.02      214.12     23.60 o 
   3   2  28        0.88       10.44     11.51 o 
   4   2  28        0.91        2.44     11.99 o 
 -10   3  28       83.23       95.71     19.62 o 
  -9   3  28       25.21       36.29     17.22 o 
  -8   3  28        2.23       18.34     25.91 o 
  -7   3  28       21.55       35.51     11.18 o 
  -6   3  28       91.89       92.83     25.70 o 
  -5   3  28        1.72       15.57     15.16 o 
  -4   3  28       14.40       25.91     16.85 o 
  -3   3  28        0.06        8.18     10.19 o 
  -2   3  28        0.09       23.06     10.68 o 
  -1   3  28       45.43       63.43     16.24 o 
   0   3  28       29.11       31.30     18.23 o 
   1   3  28       35.86       31.07     14.00 o 
   2   3  28       11.53        7.42     11.16 o 
   3   3  28       78.32       73.32     39.99 o 
   4   3  28      159.44      184.35     19.98 o 
  -9   4  28       13.34       42.40     13.91 o 
  -8   4  28       30.93       33.30     12.59 o 
  -7   4  28        6.39       32.08     12.88 o 
  -6   4  28       15.33       35.21     12.81 o 
  -5   4  28       62.25       64.58     15.70 o 
  -4   4  28        0.73       -3.99     14.40 o 
  -3   4  28       43.24       62.46     21.85 o 
  -2   4  28       29.63       21.45     16.86 o 
  -1   4  28      225.12      154.57     30.82 o 
   0   4  28       36.14       22.86     18.79 o 
   1   4  28       17.80        3.33     16.75 o 
   2   4  28       26.98        4.36     18.43 o 
   3   4  28       59.06       75.27     27.44 o 
  -8   5  28        4.43       24.52     13.44 o 
  -7   5  28        1.29        7.88     11.06 o 
  -6   5  28        0.89       19.40     12.75 o 
  -5   5  28       11.48       15.24     26.95 o 
  -4   5  28       42.92       33.43     17.65 o 
  -3   5  28        2.95       13.19     12.51 o 
  -2   5  28        6.77       -7.30     12.30 o 
  -1   5  28       34.61       22.14     19.18 o 
   0   5  28      158.33      235.98     37.39 o 
   1   5  28        2.97       -1.57     16.39 o 
   2   5  28        4.22       15.58     20.50 o 
  -5   6  28      113.30      134.88     37.10 o 
  -4   6  28      142.83      146.70     22.37 o 
  -3   6  28       29.26       50.31     19.32 o 
  -2   6  28      273.01      269.81     27.53 o 
  -1   6  28      180.27      151.71     22.88 o 
 -10   1  29        9.29       35.18     14.83 o 
  -9   1  29        9.02        8.98     11.31 o 
  -8   1  29       15.57        3.04     10.94 o 
  -7   1  29       25.81       27.41     18.98 o 
  -6   1  29        0.00        8.12      9.91 o 
  -5   1  29        6.50        2.43     13.56 o 
  -4   1  29        3.36        3.43      8.82 o 
  -3   1  29       40.89       54.91     13.71 o 
  -2   1  29       18.89       -5.02      7.77 o 
  -1   1  29      141.24      127.66     19.03 o 
   0   1  29        1.13        7.83      9.80 o 
   1   1  29       22.49       30.58     25.72 o 
   2   1  29        7.71       14.48     11.10 o 
   3   1  29        0.07        6.44     11.48 o 
   4   1  29       71.58       64.54     18.42 o 
 -10   2  29        1.11       11.92     11.97 o 
  -9   2  29       65.73       94.33     27.01 o 
  -8   2  29        7.83       12.42     15.58 o 
  -7   2  29      262.90      281.83     26.05 o 
  -6   2  29       94.28      108.06     18.09 o 
  -5   2  29        0.13       23.20     10.38 o 
  -4   2  29       41.52       53.29     13.96 o 
  -3   2  29      237.88      245.17     26.44 o 
  -2   2  29        1.02        4.61      9.22 o 
  -1   2  29        4.27        5.93      9.24 o 
   0   2  29       69.40       62.95     14.92 o 
   1   2  29       68.97       55.35     15.50 o 
   2   2  29        1.76       -2.76      9.57 o 
   3   2  29       49.30       38.24     14.49 o 
   4   2  29        8.98        0.41     11.22 o 
  -9   3  29        1.83       21.55     11.18 o 
  -8   3  29        6.47       20.06     19.12 o 
  -7   3  29        6.14       31.68     22.48 o 
  -6   3  29       24.98       30.84     18.29 o 
  -5   3  29      104.82      123.22     29.31 o 
  -4   3  29       46.92       68.36     23.02 o 
  -3   3  29      106.62      154.87     30.05 o 
  -2   3  29        0.00        1.28     11.56 o 
  -1   3  29       67.23       76.15     23.48 o 
   0   3  29        8.42       -5.21     14.94 o 
   1   3  29      221.12      262.32     25.29 o 
   2   3  29       56.74       48.32     15.11 o 
   3   3  29       20.04        9.05     11.48 o 
  -8   4  29       63.17       93.26     17.53 o 
  -7   4  29       43.83       79.86     16.21 o 
  -6   4  29       32.28       53.86     24.95 o 
  -5   4  29      308.29      369.25     44.76 o 
  -4   4  29       18.88       25.63     17.40 o 
  -3   4  29        4.50       22.73     17.81 o 
  -2   4  29      111.67      117.01     28.20 o 
  -1   4  29       12.34       -1.37     17.03 o 
   0   4  29      282.82      245.42     38.96 o 
   1   4  29      113.43       99.97     28.83 o 
   2   4  29       10.18       19.44     19.76 o 
  -7   5  29       37.60       34.90     13.34 o 
  -6   5  29      483.76      536.89     33.41 o 
  -5   5  29        0.03       24.98     13.86 o 
  -4   5  29      139.65      194.92     27.02 o 
  -3   5  29       20.07       12.11     18.58 o 
  -2   5  29       24.51       20.75     18.55 o 
  -1   5  29        0.27        5.96     17.09 o 
   0   5  29       10.03       12.86     17.92 o 
   1   5  29        2.51       13.38     20.06 o 
  -3   6  29       28.87       42.55     15.86 o 
 -10   0  30      199.61      215.97     38.45 o 
  -9   0  30      201.67      174.08     33.70 o 
  -8   0  30      205.23      241.71     36.42 o 
  -7   0  30        9.41        8.26     15.43 o 
  -6   0  30      344.09      380.98     41.46 o 
  -5   0  30       16.23       24.91     16.47 o 
  -4   0  30      519.88      544.56     44.81 o 
  -3   0  30      741.14      678.26     49.58 o 
  -2   0  30      124.87      162.75     29.86 o 
  -1   0  30       67.98       29.87     18.50 o 
   0   0  30        3.01        6.59     14.07 o 
   1   0  30       59.93       48.05     22.10 o 
   2   0  30      224.98      219.77     35.62 o 
   3   0  30        0.39        8.31     14.47 o 
   4   0  30        3.46       -0.05     16.70 o 
 -10   1  30       33.09       37.54     14.89 o 
  -9   1  30      502.87      579.04     93.62 o 
  -8   1  30       11.38        3.97     10.20 o 
  -7   1  30       66.76       93.14     17.81 o 
  -6   1  30       63.40       25.64     11.70 o 
  -5   1  30       79.20       47.07     13.17 o 
  -4   1  30       59.76       28.74     12.73 o 
  -3   1  30      570.60      528.47     31.35 o 
  -2   1  30        1.22        5.82     10.44 o 
  -1   1  30      132.27      167.96     21.61 o 
   0   1  30        8.11        9.66     10.27 o 
   1   1  30       56.83       57.03     20.26 o 
   2   1  30        0.48        2.13     10.54 o 
   3   1  30       39.76       36.82     25.11 o 
  -9   2  30        1.05       35.56     12.75 o 
  -8   2  30       25.53       42.66     13.86 o 
  -7   2  30       22.43       35.60     12.83 o 
  -6   2  30        9.89       18.33     16.42 o 
  -5   2  30        8.53       27.84     12.33 o 
  -4   2  30       10.83       10.81     19.56 o 
  -3   2  30        0.68        2.08      9.24 o 
  -2   2  30      264.95      298.05     26.15 o 
  -1   2  30        3.15       -5.78      8.72 o 
   0   2  30        2.55        4.34     10.09 o 
   1   2  30      153.39      130.85     20.35 o 
   2   2  30      313.25      363.94     30.67 o 
   3   2  30       97.36       90.93     20.47 o 
  -9   3  30        1.80       15.77     19.36 o 
  -8   3  30       31.52       25.30     19.45 o 
  -7   3  30        8.99       -4.14     14.93 o 
  -6   3  30       97.99       88.23     27.31 o 
  -5   3  30       36.93       44.36     22.57 o 
  -4   3  30        5.61        2.94     15.01 o 
  -3   3  30       27.06       34.00     18.52 o 
  -2   3  30       76.46       97.42     26.62 o 
  -1   3  30      145.25      150.23     32.85 o 
   0   3  30        0.46       13.45     17.46 o 
   1   3  30      167.04      145.02     33.31 o 
   2   3  30      329.86      408.31     48.51 o 
  -8   4  30       97.19       64.89     28.53 o 
  -7   4  30       12.27       20.58     19.58 o 
  -6   4  30      152.24      154.45     33.84 o 
  -5   4  30       25.80       52.43     22.98 o 
  -4   4  30        5.91       19.68     19.67 o 
  -3   4  30      147.17      116.58     30.08 o 
  -2   4  30       48.84       53.76     23.92 o 
  -1   4  30       57.27       70.46     25.37 o 
   0   4  30        4.29       16.27     18.52 o 
   1   4  30        0.07       48.00     21.70 o 
  -6   5  30       35.08       60.31     15.87 o 
  -5   5  30       24.83       43.62     22.68 o 
  -4   5  30        4.22        5.70     17.38 o 
  -3   5  30      189.82      139.41     31.14 o 
  -2   5  30       33.34       58.12     23.23 o 
  -1   5  30       69.95      103.53     31.20 o 
   0   5  30        2.99       10.02     18.81 o 
  -9   1  31       86.24      156.79     50.75 o 
  -8   1  31       58.55       93.33     18.44 o 
  -7   1  31       79.46       71.18     42.27 o 
  -6   1  31        2.22       20.30     10.32 o 
  -5   1  31        8.48       10.64     10.20 o 
  -4   1  31      227.12      193.18     23.70 o 
  -3   1  31        3.46       11.98     10.12 o 
  -2   1  31       43.61       38.65     13.72 o 
  -1   1  31        7.17        4.28     10.29 o 
   0   1  31       48.78       59.80     15.83 o 
   1   1  31       60.48       40.86     14.66 o 
   2   1  31       66.61       71.11     17.91 o 
   3   1  31       49.52       56.19     17.83 o 
  -9   2  31      284.36      326.83     29.71 o 
  -8   2  31        0.04       25.24     12.58 o 
  -7   2  31      161.44      179.87     22.90 o 
  -6   2  31      122.68       97.21     32.62 o 
  -5   2  31      269.09      296.88     26.75 o 
  -4   2  31        6.11       19.64     10.31 o 
  -3   2  31      170.32      140.94     20.11 o 
  -2   2  31       94.81       82.28     17.14 o 
  -1   2  31      134.64      120.11     20.47 o 
   0   2  31        0.35       -2.40      9.72 o 
   1   2  31       17.19       19.66     17.90 o 
   2   2  31       27.12       20.50     13.47 o 
  -8   3  31      180.28      236.77     41.52 o 
  -7   3  31        3.08       16.32     19.59 o 
  -6   3  31       27.21       41.30     22.16 o 
  -5   3  31       28.69       42.19     22.26 o 
  -4   3  31        9.48       -1.42     14.88 o 
  -3   3  31       12.79      -12.11     13.51 o 
  -2   3  31       25.99       15.51     17.99 o 
  -1   3  31      105.13      121.68     30.76 o 
   0   3  31        3.58        5.45     14.05 o 
   1   3  31        4.06        4.01     16.49 o 
   2   3  31        0.54      -11.68     16.58 o 
  -7   4  31       21.30       24.34     22.81 o 
  -6   4  31       14.72       28.18     21.24 o 
  -5   4  31       18.42       17.34     19.96 o 
  -4   4  31       50.03      121.85     32.29 o 
  -3   4  31      322.45      341.16     44.27 o 
  -2   4  31        4.15       19.83     17.45 o 
  -1   4  31      151.37      181.10     35.26 o 
   0   4  31      173.53      170.59     35.58 o 
  -4   5  31      385.18      331.43     44.70 o 
  -3   5  31        3.06       -1.28     17.11 o 
  -9   0  32        8.20       12.83     15.50 o 
  -8   0  32       70.52      101.50     27.43 o 
  -7   0  32      238.65      237.72     37.31 o 
  -6   0  32        0.33       26.50     16.24 o 
  -5   0  32      312.55      324.77     40.33 o 
  -4   0  32       87.62       74.59     22.88 o 
  -3   0  32       16.25       23.35     15.86 o 
  -2   0  32       86.89      109.72     26.69 o 
  -1   0  32       67.64       32.09     18.27 o 
   0   0  32        0.19       -4.45     13.21 o 
   1   0  32       34.44       23.63     17.14 o 
   2   0  32       51.64       31.56     21.07 o 
  -9   1  32       30.69       33.31     14.21 o 
  -8   1  32        1.23       12.64     11.22 o 
  -7   1  32      256.80      292.40     28.32 o 
  -6   1  32       26.86       47.15     14.12 o 
  -5   1  32       11.91       22.34     17.31 o 
  -4   1  32       42.45       47.18     14.91 o 
  -3   1  32       59.39       35.44     13.33 o 
  -2   1  32       18.15       21.19     11.91 o 
  -1   1  32       49.41       50.62     14.97 o 
   0   1  32      138.13      138.73     21.73 o 
   1   1  32       13.55        7.89     11.80 o 
   2   1  32      103.20      134.05     22.06 o 
  -8   2  32      127.01       85.10     18.26 o 
  -7   2  32       11.80       17.17     18.04 o 
  -6   2  32      233.06      249.64     26.14 o 
  -5   2  32      120.77       87.44     17.50 o 
  -4   2  32      103.92       94.70     35.77 o 
  -3   2  32        0.37       -6.22      8.66 o 
  -2   2  32      201.79      170.95     33.88 o 
  -1   2  32      177.46      169.98     22.80 o 
   0   2  32       46.31       49.42     21.03 o 
   1   2  32        8.37       19.84     13.51 o 
  -7   3  32        0.01       22.92     21.14 o 
  -6   3  32        1.68       22.80     17.05 o 
  -5   3  32        3.26       -0.32     16.96 o 
  -4   3  32       25.66       15.22     19.12 o 
  -3   3  32        1.55       10.04     16.22 o 
  -2   3  32        4.76       23.82     19.48 o 
  -1   3  32        6.61       -7.72     14.69 o 
   0   3  32       77.77      110.48     29.18 o 
  -6   4  32       28.89       20.52     19.03 o 
  -5   4  32       77.65       89.13     29.33 o 
  -4   4  32       30.52       26.15     21.26 o 
  -3   4  32       16.75       10.18     16.73 o 
  -2   4  32       16.89       24.96     20.69 o 
  -1   4  32       75.22       55.35     23.00 o 
  -8   1  33        0.41       11.56     12.01 o 
  -7   1  33       33.54       51.89     15.31 o 
  -6   1  33        1.60        3.19     10.29 o 
  -5   1  33       36.63       47.08     14.97 o 
  -4   1  33       26.49       31.90     12.95 o 
  -3   1  33        0.55       10.62     11.12 o 
  -2   1  33       19.38        7.83     17.42 o 
  -1   1  33        1.04       14.61     11.66 o 
   0   1  33       12.04       -2.53     11.72 o 
   1   1  33       12.87       13.36     12.17 o 
  -7   2  33      116.80      151.39     22.68 o 
  -6   2  33        0.11        9.39     11.22 o 
  -5   2  33      396.90      378.93     66.71 o 
  -4   2  33       13.88       26.90     14.62 o 
  -3   2  33       49.02       51.94     15.09 o 
  -2   2  33       51.28       31.59     22.22 o 
  -1   2  33      180.18      192.20     24.59 o 
   0   2  33        0.47       16.42     12.48 o 
  -6   3  33       51.91       90.99     27.74 o 
  -5   3  33      117.56      165.00     35.86 o 
  -4   3  33       42.07       59.70     22.92 o 
  -3   3  33       46.40       63.78     25.05 o 
  -2   3  33       37.62       32.40     22.70 o 
  -1   3  33        6.08       23.90     19.78 o 
  -7   0  34      167.24      182.36     34.62 o 
  -6   0  34      110.54      114.23     29.43 o 
  -5   0  34      391.32      289.82     40.24 o 
  -4   0  34       93.29      107.26     27.90 o 
  -3   0  34       15.96        4.43     15.11 o 
  -2   0  34        7.95       -7.70     13.75 o 
  -1   0  34        5.73       13.19     16.78 o 
   0   0  34       90.33       86.95     27.04 o 
  -7   1  34       91.08      136.09     21.95 o 
  -6   1  34        1.42       17.73     12.58 o 
  -5   1  34      569.87      515.96     35.77 o 
  -4   1  34      176.77      165.38     37.80 o 
  -3   1  34        4.73       10.85     11.32 o 
  -2   1  34       15.83       11.78     12.11 o 
  -1   1  34       84.31      105.24     24.06 o 
  -6   2  34       38.97       48.66     15.39 o 
  -5   2  34      155.94      149.98     32.38 o 
  -4   2  34       45.27       35.58     14.13 o 
  -3   2  34       21.11       14.77     12.38 o 
  -2   2  34        7.84       33.45     13.92 o 
  -1   2  34       26.16       30.80     14.66 o 
  -5   1  35       24.25        7.68     11.44 o 
  -4   1  35       51.78       53.62     16.47 o 
  -3   1  35        7.34        8.56     11.92 o 
                                                 
